# Supplementary material for: The Genetic Risk for COVID-19 Severity Is Associated With Defective Immune Responses
Source: Front Immunol. 2022 May 12;13:859387. doi: 10.3389/fimmu.2022.859387 (PMC9133558; doi:10.3389/fimmu.2022.859387)
Supplement: Supplementary file 2 [file Table_1.xlsx]

## Sheet: Table S1
Tabel S1 The association of COVID-19 risk loci with phenotypes in GWAS catalog (last accessed on 15-July-2020)
SNP	P	P-value annotation	RAF	OR	Beta	CI	Mapped gene	Reported trait	Trait(s)	Study accession	Location	P-value_in_COVID_GWAS
rs505922-C	4 x 10-15		0.35	1.81	'-	[1.56-2.11]	ABO	Venous thromboembolism	venous thromboembolism	GCST000354	9:133273813	3.205e-07
rs505922-C	5 x 10-8		0.35	1.2	'-	[1.12-1.28]	ABO	Pancreatic cancer	pancreatic carcinoma	GCST000456	9:133273813	3.205e-07
rs8176719-G	4 x 10-21		0.37	1.48	'-	[NR]	ABO	Malaria	malaria	GCST001637	9:133257522	9.934e-08
rs505922-T	5 x 10-57	(vWF)	0.68	'-	0.561 unit decrease	[0.49-0.63]	ABO	End-stage coagulation	von Willebrand factor measurement	GCST001798	9:133273813	3.205e-07
rs505922-?	7 x 10-40	(TNFA)	0.34	'-	'-	'-	ABO	Protein quantitative trait loci	tumor necrosis factor-alpha measurement	GCST000189	9:133273813	3.205e-07
rs507666-G	5 x 10-29		0.20	'-	17.73 umol/L decrease	[NR]	ABO	Soluble ICAM-1	ICAM-1 measurement	GCST000210	9:133273983	2.236e-05
rs505922-?	2 x 10-10		0.53	1.14	'-	[1.1-1.19]	ABO	Graves' disease	Graves disease	GCST001982	9:133273813	3.205e-07
rs8176719-G	6 x 10-12		0.419	1.47	'-	[1.32-1.64]	ABO	Venous thromboembolism	venous thromboembolism	GCST001557	9:133257522	9.934e-08
rs2519093-A	8 x 10-16		0.243	1.69	'-	[1.48-1.91]	ABO	Venous thromboembolism	venous thromboembolism	GCST001557	9:133266456	4.184e-05
rs507666-A	3 x 10-91		0.20	'-	17.3 ng/mL decrease	[NR]	ABO	Soluble ICAM-1	ICAM-1 measurement	GCST001047	9:133273983	2.236e-05
rs505922-T	1 x 10-10	(Recessive)	0.54	1.32	'-	[NR]	ABO	Duodenal ulcer	duodenal ulcer	GCST001433	9:133273813	3.205e-07
rs505922-T	8 x 10-6		0.53	1.13	'-	[1.07-1.20]	ABO	Graves' disease	Graves disease	GCST001200	9:133273813	3.205e-07
rs612169-G	9 x 10-40	(SM-8 + 3 other traits)	0.335	'-	0.202 unit increase	[NR]	ABO	Metabolic traits	metabolite measurement	GCST001217	9:133268030	1.083e-07
rs505922-C	1 x 10-34		0.43	1.92	'-	[NR]	ABO	Venous thromboembolism	venous thromboembolism	GCST001253	9:133273813	3.205e-07
rs8176685-G	7 x 10-10		0.1811	'-	0.02880571 unit decrease	[0.02-0.038]	ABO	Platelet distribution width	platelet component distribution width	GCST004616	9:133263363	3.337e-05
rs505922-C	5 x 10-8		NR	1.06	'-	[1.04-1.09]	ABO	Type 2 diabetes	type II diabetes mellitus	GCST005414	9:133273813	3.205e-07
rs507666-?	8 x 10-118	(EA, E-Selectin)	NR	'-	'-	'-	ABO	Blood protein levels	e-selectin measurement	GCST004365	9:133273983	2.236e-05
rs2519093-C	2 x 10-48	(EA)	0.806	'-	0.087 unit decrease	'-	ABO	Low density lipoprotein cholesterol levels	low density lipoprotein cholesterol measurement	GCST007141	9:133266456	4.184e-05
rs2519093-C	1 x 10-14	(Hispanic)	0.831	'-	0.155 unit decrease	'-	ABO	Low density lipoprotein cholesterol levels	low density lipoprotein cholesterol measurement	GCST007141	9:133266456	4.184e-05
rs2519093-C	1 x 10-6	(East Asian)	0.797	'-	0.098 unit decrease	'-	ABO	Low density lipoprotein cholesterol levels	low density lipoprotein cholesterol measurement	GCST007141	9:133266456	4.184e-05
rs2519093-C	7 x 10-65		NR	'-	0.092 unit decrease	'-	ABO	Low density lipoprotein cholesterol levels	low density lipoprotein cholesterol measurement	GCST007141	9:133266456	4.184e-05
rs507666-G	5 x 10-48	(EA)	0.806	'-	0.087 unit decrease	'-	ABO	Low density lipoprotein cholesterol levels	low density lipoprotein cholesterol measurement	GCST007141	9:133273983	2.236e-05
rs507666-G	2 x 10-14	(Hispanic)	0.831	'-	0.155 unit decrease	'-	ABO	Low density lipoprotein cholesterol levels	low density lipoprotein cholesterol measurement	GCST007141	9:133273983	2.236e-05
rs507666-G	1 x 10-63		NR	'-	0.092 unit decrease	'-	ABO	Low density lipoprotein cholesterol levels	low density lipoprotein cholesterol measurement	GCST007141	9:133273983	2.236e-05
rs507666-A	2 x 10-11	(LDL)	0.23	'-	0.073 mmol/L increase	[0.044-0.102]	ABO	Lipid traits	low density lipoprotein cholesterol measurement	GCST002321	9:133273983	2.236e-05
rs507666-A	4 x 10-11	(TC)	0.23	'-	0.015 mmol/L increase	[0.0091-0.0209]	ABO	Lipid traits	total cholesterol measurement	GCST002321	9:133273983	2.236e-05
rs505922-?	2 x 10-13		NR	1.27	'-	[1.19-1.35]	ABO	Pancreatic cancer	pancreatic carcinoma	GCST002991	9:133273813	3.205e-07
rs505922-?	8 x 10-65	(alkaline phosphatase)	'-	'-	'-	'-	ABO	Clinical laboratory measurements	alkaline phosphatase measurement, clinical laboratory measurement	GCST003540	9:133273813	3.205e-07
rs2519093-T	1 x 10-11		0.190872	1.08	'-	[1.06- 1.11]	ABO	Coronary artery disease	coronary artery disease	GCST003116	9:133266456	4.184e-05
rs8176685-G	3 x 10-9		0.1809	'-	0.02747643 unit decrease	[0.018-0.037]	ABO	Sum eosinophil basophil counts	basophil count, eosinophil count	GCST004624	9:133263363	3.337e-05
rs2519093-C	3 x 10-41	(EA)	0.806	'-	0.078 unit decrease	'-	ABO	Total cholesterol levels	total cholesterol measurement	GCST007143	9:133266456	4.184e-05
rs2519093-C	1 x 10-10	(Hispanic)	0.831	'-	0.129 unit decrease	'-	ABO	Total cholesterol levels	total cholesterol measurement	GCST007143	9:133266456	4.184e-05
rs2519093-C	2 x 10-53		NR	'-	0.082 unit decrease	'-	ABO	Total cholesterol levels	total cholesterol measurement	GCST007143	9:133266456	4.184e-05
rs507666-G	9 x 10-41	(EA)	0.806	'-	0.078 unit decrease	'-	ABO	Total cholesterol levels	total cholesterol measurement	GCST007143	9:133273983	2.236e-05
rs507666-G	1 x 10-10	(Hispanic)	0.831	'-	0.129 unit decrease	'-	ABO	Total cholesterol levels	total cholesterol measurement	GCST007143	9:133273983	2.236e-05
rs507666-G	4 x 10-52		NR	'-	0.081 unit decrease	'-	ABO	Total cholesterol levels	total cholesterol measurement	GCST007143	9:133273983	2.236e-05
rs115478735-T	8 x 10-24	(Protein-tyrosine sulfotransferase 2, TPST2.8024.64.3)	0.178	'-	0.32 unit increase	[0.26-0.38]	ABO	Blood protein levels	blood protein measurement	GCST005806	9:133274295	1.684e-05
rs115478735-T	1 x 10-46	(Immunoglobulin superfamily containing leucine-rich repeat protein 2, ISLR2.13124.20.3)	0.178	'-	0.45 unit decrease	[0.39-0.51]	ABO	Blood protein levels	blood protein measurement	GCST005806	9:133274295	1.684e-05
rs2519093-?	2 x 10-887		NR	'-	0.3104 unit decrease	[0.3-0.32]	ABO	Serum alkaline phosphatase levels	alkaline phosphatase measurement	GCST006016	9:133266456	4.184e-05
rs8176719-?	4 x 10-403		0.63	'-	0.1488 unit decrease	[0.14-0.16]	ABO	Factor VIII levels	factor VIII measurement	GCST007445	9:133257522	9.934e-08
rs8176719-?	2 x 10-307	(EA)	0.62	'-	0.1442 unit decrease	[0.14-0.15]	ABO	Factor VIII levels	factor VIII measurement	GCST007445	9:133257522	9.934e-08
rs2519093-T	4 x 10-305		0.188	'-	0.903 unit decrease	'-	ABO	Soluble E-selectin levels	e-selectin measurement	GCST008202	9:133266456	4.184e-05
rs2519093-T	7 x 10-48		0.188	'-	0.352 unit decrease	'-	ABO	Soluble ICAM-1	ICAM-1 measurement	GCST008210	9:133266456	4.184e-05
rs2519093-?	4 x 10-34		NR	'-	2.633 unit increase	[2.2-3.06]	ABO	LDL cholesterol levels x short total sleep time interaction (2df test)	sleep duration, low density lipoprotein cholesterol measurement	GCST009365	9:133266456	4.184e-05
rs2519093-T	4 x 10-169		NR	1.4	'-	[1.37-1.43]	ABO	Venous thromboembolism	venous thromboembolism	GCST009030	9:133266456	4.184e-05
rs2519093-T	8 x 10-102		0.1808	'-	0.0737 mg‚Äâdl‚àí1 increase	[0.067-0.08]	ABO	LDL cholesterol	low density lipoprotein cholesterol measurement	GCST006612	9:133266456	4.184e-05
rs507666-A	3 x 10-9		0.1859	1046	'-	[1.031-1.061]	ABO	Hay fever and/or eczema	Eczema, allergic rhinitis	GCST009717	9:133273983	2.236e-05
rs507666-?	5 x 10-15	(CDH1)	'-	'-	0.3397 unit decrease	[NR]	ABO	Blood protein levels	blood protein measurement	GCST010104	9:133273983	2.236e-05
rs507666-?	1 x 10-58	(PECAM1)	'-	'-	0.641 unit decrease	[NR]	ABO	Blood protein levels	blood protein measurement	GCST010104	9:133273983	2.236e-05
rs507666-?	2 x 10-104	(SELE)	'-	'-	0.9406 unit decrease	[NR]	ABO	Blood protein levels	blood protein measurement	GCST010104	9:133273983	2.236e-05
rs507666-A	5 x 10-12	(gal-8)	0.1316	'-	0.52713 unit decrease	[0.38-0.68]	ABO	Neurological blood protein biomarker levels	blood protein measurement	GCST008478	9:133273983	2.236e-05
rs2519093-?	4 x 10-24		NR	'-	'-	'-	ABO	Eosinophil counts	eosinophil count	GCST007065	9:133266456	4.184e-05
rs2519093-?	6 x 10-52		NR	'-	'-	'-	ABO	White blood cell count	leukocyte count	GCST007070	9:133266456	4.184e-05
rs495828-A	3 x 10-8		0.17	'-	4.9	[NR]	AL772161.2, ABO	Angiotensin-converting enzyme activity	angiotensin converting enzyme activity measurement	GCST000565	9:133279294	1.181e-05
rs495828-T	3 x 10-12		0.28	'-	0.091 unit decrease	[0.066-0.116]	AL772161.2, ABO	Red blood cell count	erythrocyte count	GCST000588	9:133279294	1.181e-05
rs495828-T	6 x 10-10	(Ht)	0.28	'-	0.081 unit decrease	[0.056-0.106]	AL772161.2, ABO	Hematological and biochemical traits	hematocrit	GCST000583	9:133279294	1.181e-05
rs495828-T	4 x 10-59	(ALP)	0.28	'-	0.308 unit decrease	[0.27-0.35]	AL772161.2, ABO	Hematological and biochemical traits	alkaline phosphatase measurement	GCST000583	9:133279294	1.181e-05
rs495828-T	1 x 10-11	(Hb)	0.28	'-	0.089 unit decrease	[0.064-0.114]	AL772161.2, ABO	Hematological and biochemical traits	hemoglobin measurement	GCST000583	9:133279294	1.181e-05
rs579459-C	1 x 10-29		0.20	'-	'-	'-	ABO, AL772161.2	Soluble E-selectin levels	e-selectin measurement	GCST000476	9:133278724	1.364e-05
rs579459-C	4 x 10-14		0.21	1.1	'-	[1.07-1.13]	ABO, AL772161.2	Coronary heart disease	coronary heart disease	GCST000998	9:133278724	1.364e-05
rs579459-T	2 x 10-41	(P-Selectin)	NR	'-	14 % increase	[12.04-15.96]	ABO, AL772161.2	Soluble levels of adhesion molecules	adhesion molecule measurement, soluble P-selectin measurement	GCST000599	9:133278724	1.364e-05
rs579459-T	3 x 10-123		0.80	'-	8.8 % increase	[7.40-10.2]	ABO, AL772161.2	Liver enzyme levels (alkaline phosphatase)	alkaline phosphatase measurement	GCST001276	9:133278724	1.364e-05
rs495828-T	3 x 10-16		0.272	1.65	'-	[1.46-1.86]	AL772161.2, ABO	Venous thromboembolism	venous thromboembolism	GCST001557	9:133279294	1.181e-05
rs579459-C	2 x 10-9		NR	'-	'-	'-	ABO, AL772161.2	Coronary artery disease or ischemic stroke	stroke, coronary heart disease	GCST002287	9:133278724	1.364e-05
rs579459-C	2 x 10-7		NR	1.1	'-	[1.06-1.14]	ABO, AL772161.2	Coronary artery disease	coronary heart disease	GCST002289	9:133278724	1.364e-05
rs579459-?	3 x 10-8		'-	'-	'-	'-	ABO, AL772161.2	Coronary artery disease or large artery stroke	large artery stroke, coronary heart disease	GCST002290	9:133278724	1.364e-05
rs579459-T	1 x 10-28	(2.0525, Unknown)	0.27	'-	0.49 unit increase	[NR]	ABO, AL772161.2	Urinary metabolites (H-NMR features)	urinary metabolite measurement	GCST002364	9:133278724	1.364e-05
rs579459-T	2 x 10-32	(5.1825, Unknown)	0.27	'-	0.53 unit increase	[NR]	ABO, AL772161.2	Urinary metabolites (H-NMR features)	urinary metabolite measurement	GCST002364	9:133278724	1.364e-05
rs579459-T	7 x 10-13	(BMI unadjusted)	0.78	'-	0.082 unit decrease	[0.06-0.104]	ABO, AL772161.2	Total cholesterol levels	total cholesterol measurement	GCST004231	9:133278724	1.364e-05
rs579459-T	2 x 10-51	(Trans-ethnic initial)	0.785	'-	0.0665 unit decrease	[0.058-0.075]	ABO, AL772161.2	LDL cholesterol levels	low density lipoprotein cholesterol measurement	GCST004233	9:133278724	1.364e-05
rs579459-T	2 x 10-9	(Asian initial, BMI unadjusted)	0.65	'-	0.057 unit decrease	[0.039-0.075]	ABO, AL772161.2	LDL cholesterol levels	low density lipoprotein cholesterol measurement	GCST004233	9:133278724	1.364e-05
rs579459-T	1 x 10-43	(EA)	0.786	'-	0.079 unit decrease	'-	ABO, AL772161.2	Low density lipoprotein cholesterol levels	low density lipoprotein cholesterol measurement	GCST007141	9:133278724	1.364e-05
rs579459-T	3 x 10-14	(Hispanic)	0.812	'-	0.147 unit decrease	'-	ABO, AL772161.2	Low density lipoprotein cholesterol levels	low density lipoprotein cholesterol measurement	GCST007141	9:133278724	1.364e-05
rs579459-T	4 x 10-7	(East Asian)	0.79	'-	0.099 unit decrease	'-	ABO, AL772161.2	Low density lipoprotein cholesterol levels	low density lipoprotein cholesterol measurement	GCST007141	9:133278724	1.364e-05
rs579459-T	6 x 10-60		NR	'-	0.085 unit decrease	'-	ABO, AL772161.2	Low density lipoprotein cholesterol levels	low density lipoprotein cholesterol measurement	GCST007141	9:133278724	1.364e-05
rs495828-T	6 x 10-34	(DSGEGDFXAEGGGVR/ADpSGEGDFXAEGGGVR)	0.22	'-	0.088 unit decrease	[0.074-0.102]	AL772161.2, ABO	Blood metabolite ratios	blood metabolite measurement	GCST002442	9:133279294	1.181e-05
rs579459-T	1 x 10-28	(ADpSGEGDFXAEGGGVR/X-14304--leucylalanine)	0.79	'-	0.124 unit decrease	[0.1-0.15]	ABO, AL772161.2	Blood metabolite ratios	blood metabolite measurement	GCST002442	9:133278724	1.364e-05
rs579459-T	9 x 10-18	(EA, RBCC)	0.8	'-	0.021 unit increase	[0.015-0.027]	ABO, AL772161.2	Red blood cell traits	erythrocyte count	GCST001765	9:133278724	1.364e-05
rs633862-A	9 x 10-7		0.54	1.19	'-	[1.02-1.39]	AL772161.2, ABO	Epithelial ovarian cancer	Malignant epithelial tumor of ovary	GCST002576	9:133279871	8.789e-07
rs579459-C	3 x 10-10		0.2	'-	3.038 unit increase	[2.1-3.98]	ABO, AL772161.2	Cholesterol, total	total cholesterol measurement	GCST003214	9:133278724	1.364e-05
rs579459-C	6 x 10-13		0.2	'-	2.853 unit increase	[2.08-3.62]	ABO, AL772161.2	LDL cholesterol	low density lipoprotein cholesterol measurement	GCST003216	9:133278724	1.364e-05
rs579459-C	9 x 10-9		0.2389	'-	0.0107 unit increase	[0.007-0.0144]	ABO, AL772161.2	Glycated hemoglobin levels	HbA1c measurement	GCST007954	9:133278724	1.364e-05
rs579459-T	9 x 10-37	(EA)	0.786	'-	0.071 unit decrease	'-	ABO, AL772161.2	Total cholesterol levels	total cholesterol measurement	GCST007143	9:133278724	1.364e-05
rs579459-T	2 x 10-10	(Hispanic)	0.812	'-	0.122 unit decrease	'-	ABO, AL772161.2	Total cholesterol levels	total cholesterol measurement	GCST007143	9:133278724	1.364e-05
rs579459-T	1 x 10-48		NR	'-	0.075 unit decrease	'-	ABO, AL772161.2	Total cholesterol levels	total cholesterol measurement	GCST007143	9:133278724	1.364e-05
rs495828-T	1 x 10-6		NR	'-	'-	'-	AL772161.2, ABO	Triglyceride levels x alcohol consumption (drinkers vs non-drinkers) interaction (2df)	triglyceride measurement, alcohol drinking	GCST008083	9:133279294	1.181e-05
rs495828-T	5 x 10-69	(EA)	NR	'-	'-	'-	AL772161.2, ABO	LDL cholesterol levels x alcohol consumption (drinkers vs non-drinkers) interaction (2df)	low density lipoprotein cholesterol measurement, alcohol drinking	GCST008079	9:133279294	1.181e-05
rs495828-T	1 x 10-7	(Asian)	NR	'-	'-	'-	AL772161.2, ABO	Triglyceride levels x alcohol consumption (drinkers vs non-drinkers) interaction (2df)	triglyceride measurement, alcohol drinking	GCST008083	9:133279294	1.181e-05
rs495828-T	4 x 10-86		NR	'-	'-	'-	AL772161.2, ABO	LDL cholesterol levels x alcohol consumption (drinkers vs non-drinkers) interaction (2df)	low density lipoprotein cholesterol measurement, alcohol drinking	GCST008079	9:133279294	1.181e-05
rs495828-T	4 x 10-103	(EA)	NR	'-	'-	'-	AL772161.2, ABO	LDL cholesterol levels x alcohol consumption (regular vs non-regular drinkers) interaction (2df)	low density lipoprotein cholesterol measurement, alcohol consumption measurement	GCST008078	9:133279294	1.181e-05
rs495828-T	2 x 10-7	(Asian)	NR	'-	'-	'-	AL772161.2, ABO	Triglyceride levels x alcohol consumption (regular vs non-regular drinkers) interaction (2df)	triglyceride measurement, alcohol consumption measurement	GCST008074	9:133279294	1.181e-05
rs600038-C	4 x 10-9		0.21	1.06	'-	[1.04-1.08]	ABO, AL772161.2	Heart failure	heart failure	GCST009541	9:133276354	1.488e-05
rs579459-C	4 x 10-145		NR	1.36	'-	[1.33-1.39]	ABO, AL772161.2	Venous thromboembolism	venous thromboembolism	GCST009030	9:133278724	1.364e-05
rs579459-C	9 x 10-193	(SELE)	0.202	'-	0.963 unit decrease	[NR]	ABO, AL772161.2	Blood protein levels	blood protein measurement	GCST006585	9:133278724	1.364e-05
rs579459-C	8 x 10-125	(ADGRF5)	0.202	'-	0.815 unit decrease	[NR]	ABO, AL772161.2	Blood protein levels	blood protein measurement	GCST006585	9:133278724	1.364e-05
rs579459-C	1 x 10-114	(ROBO4)	0.202	'-	0.73 unit decrease	[NR]	ABO, AL772161.2	Blood protein levels	blood protein measurement	GCST006585	9:133278724	1.364e-05
rs579459-C	5 x 10-81	(IL3RA)	0.202	'-	0.613 unit decrease	[NR]	ABO, AL772161.2	Blood protein levels	blood protein measurement	GCST006585	9:133278724	1.364e-05
rs579459-C	4 x 10-73	(QSOX2)	0.202	'-	0.625 unit increase	[NR]	ABO, AL772161.2	Blood protein levels	blood protein measurement	GCST006585	9:133278724	1.364e-05
rs579459-C	3 x 10-70	(INSR)	0.202	'-	0.595 unit decrease	[NR]	ABO, AL772161.2	Blood protein levels	blood protein measurement	GCST006585	9:133278724	1.364e-05
rs579459-C	3 x 10-67	(ICAM2)	0.202	'-	0.593 unit decrease	[NR]	ABO, AL772161.2	Blood protein levels	blood protein measurement	GCST006585	9:133278724	1.364e-05
rs579459-C	8 x 10-66	(FAM3D)	0.202	'-	0.581 unit increase	[NR]	ABO, AL772161.2	Blood protein levels	blood protein measurement	GCST006585	9:133278724	1.364e-05
rs579459-C	5 x 10-50	(KDR)	0.202	'-	0.508 unit decrease	[NR]	ABO, AL772161.2	Blood protein levels	blood protein measurement	GCST006585	9:133278724	1.364e-05
rs579459-C	2 x 10-49	(EPHA4)	0.202	'-	0.492 unit decrease	[NR]	ABO, AL772161.2	Blood protein levels	blood protein measurement	GCST006585	9:133278724	1.364e-05
rs579459-C	5 x 10-40	(ICAM5)	0.202	'-	0.457 unit decrease	[NR]	ABO, AL772161.2	Blood protein levels	blood protein measurement	GCST006585	9:133278724	1.364e-05
rs579459-C	1 x 10-36	(FLT4)	0.202	'-	0.442 unit decrease	[NR]	ABO, AL772161.2	Blood protein levels	blood protein measurement	GCST006585	9:133278724	1.364e-05
rs579459-C	9 x 10-32	(F8)	0.202	'-	0.393 unit increase	[NR]	ABO, AL772161.2	Blood protein levels	blood protein measurement	GCST006585	9:133278724	1.364e-05
rs579459-C	1 x 10-30	(ENG)	0.202	'-	0.394 unit decrease	[NR]	ABO, AL772161.2	Blood protein levels	blood protein measurement	GCST006585	9:133278724	1.364e-05
rs579459-C	1 x 10-28	(ISLR2)	0.202	'-	0.387 unit decrease	[NR]	ABO, AL772161.2	Blood protein levels	blood protein measurement	GCST006585	9:133278724	1.364e-05
rs579459-C	2 x 10-28	(KIN)	0.202	'-	0.376 unit decrease	[NR]	ABO, AL772161.2	Blood protein levels	blood protein measurement	GCST006585	9:133278724	1.364e-05
rs579459-C	2 x 10-28	(GOLM1)	0.202	'-	0.379 unit increase	[NR]	ABO, AL772161.2	Blood protein levels	blood protein measurement	GCST006585	9:133278724	1.364e-05
rs579459-C	2 x 10-25	(CD200)	0.202	'-	0.357 unit decrease	[NR]	ABO, AL772161.2	Blood protein levels	blood protein measurement	GCST006585	9:133278724	1.364e-05
rs579459-C	3 x 10-25	(MET)	0.202	'-	0.367 unit decrease	[NR]	ABO, AL772161.2	Blood protein levels	blood protein measurement	GCST006585	9:133278724	1.364e-05
rs579459-C	1 x 10-24	(GLCE)	0.202	'-	0.36 unit increase	[NR]	ABO, AL772161.2	Blood protein levels	blood protein measurement	GCST006585	9:133278724	1.364e-05
rs579459-C	1 x 10-22	(LIFR)	0.202	'-	0.337 unit decrease	[NR]	ABO, AL772161.2	Blood protein levels	blood protein measurement	GCST006585	9:133278724	1.364e-05
rs579459-C	2 x 10-20	(C1GALT1C1)	0.202	'-	0.326 unit increase	[NR]	ABO, AL772161.2	Blood protein levels	blood protein measurement	GCST006585	9:133278724	1.364e-05
rs579459-C	4 x 10-20	(SHANK3)	0.202	'-	0.314 unit increase	[NR]	ABO, AL772161.2	Blood protein levels	blood protein measurement	GCST006585	9:133278724	1.364e-05
rs579459-C	5 x 10-20	(ICAM4)	0.202	'-	0.323 unit decrease	[NR]	ABO, AL772161.2	Blood protein levels	blood protein measurement	GCST006585	9:133278724	1.364e-05
rs579459-C	2 x 10-19	(ACE)	0.202	'-	0.316 unit decrease	[NR]	ABO, AL772161.2	Blood protein levels	blood protein measurement	GCST006585	9:133278724	1.364e-05
rs579459-C	1 x 10-17	(CHST15)	0.202	'-	0.292 unit decrease	[NR]	ABO, AL772161.2	Blood protein levels	blood protein measurement	GCST006585	9:133278724	1.364e-05
rs579459-C	7 x 10-13	(SELP)	0.202	'-	0.248 unit decrease	[NR]	ABO, AL772161.2	Blood protein levels	blood protein measurement	GCST006585	9:133278724	1.364e-05
rs579459-C	1 x 10-12	(IGF1R)	0.202	'-	0.237 unit decrease	[NR]	ABO, AL772161.2	Blood protein levels	blood protein measurement	GCST006585	9:133278724	1.364e-05
rs579459-C	1 x 10-12	(CDH5)	0.202	'-	0.242 unit decrease	[NR]	ABO, AL772161.2	Blood protein levels	blood protein measurement	GCST006585	9:133278724	1.364e-05
rs579459-C	2 x 10-12	(VWF)	0.202	'-	0.244 unit increase	[NR]	ABO, AL772161.2	Blood protein levels	blood protein measurement	GCST006585	9:133278724	1.364e-05
rs579459-C	6 x 10-12	(SEMA6A)	0.202	'-	0.236 unit decrease	[NR]	ABO, AL772161.2	Blood protein levels	blood protein measurement	GCST006585	9:133278724	1.364e-05
rs579459-C	2 x 10-11	(L1CAM)	0.202	'-	0.232 unit decrease	[NR]	ABO, AL772161.2	Blood protein levels	blood protein measurement	GCST006585	9:133278724	1.364e-05
rs579459-C	7 x 10-10	(CD109)	0.202	'-	0.211 unit decrease	[NR]	ABO, AL772161.2	Blood protein levels	blood protein measurement	GCST006585	9:133278724	1.364e-05
rs579459-C	8 x 10-10	(CCL28)	0.202	'-	0.217 unit decrease	[NR]	ABO, AL772161.2	Blood protein levels	blood protein measurement	GCST006585	9:133278724	1.364e-05
rs579459-C	3 x 10-9	(IL6ST)	0.202	'-	0.202 unit decrease	[NR]	ABO, AL772161.2	Blood protein levels	blood protein measurement	GCST006585	9:133278724	1.364e-05
rs495828-T	3 x 10-10	(gal-8)	0.1582	'-	0.44528 unit decrease	[0.31-0.58]	AL772161.2, ABO	Neurological blood protein biomarker levels	blood protein measurement	GCST008478	9:133279294	1.181e-05
rs495828-?	6 x 10-9		NR	'-	'-	'-	AL772161.2, ABO	Eczema	Eczema	GCST007075	9:133279294	1.181e-05
rs507666-A	2 x 10-18		0.18	'-	0.067 s.d. increase	[0.051-0.083]	ABO	Cholesterol, total	total cholesterol measurement	GCST002896	9:133273983	2.236e-05
rs2519093-?	4 x 10-8		NR	1055	'-	[1.035-1.075]	ABO	Allergy	allergy	GCST003990	9:133266456	4.184e-05
rs507666-G	8 x 10-6		'-	'-	0.145 unit decrease	'-	ABO	Pulse pressure	pulse pressure measurement	GCST007096	9:133273983	2.236e-05
rs507666-G	2 x 10-8		'-	'-	0.169 unit increase	'-	ABO	Diastolic blood pressure	diastolic blood pressure	GCST007094	9:133273983	2.236e-05
rs8176643-A	3 x 10-71		0.1761	'-	0.0835811 unit decrease	[0.074-0.093]	ABO	Hemoglobin concentration	hemoglobin measurement	GCST004615	9:133274294	1.725e-05
rs8176643-?	4 x 10-11		0.36	1.06	'-	[1.05-1.07]	ABO	Childhood ear infection	susceptibility to childhood ear infection measurement	GCST005013	9:133274294	1.725e-05
rs505922-C	8 x 10-86	(CD209 antigen)	0.3544177	'-	0.8177 unit increase	[0.74-0.89]	ABO	Blood protein levels	CD209 antigen measurement	GCST004365	9:133273813	3.205e-07
rs505922-C	2 x 10-30		NR	'-	0.3315 unit decrease	[0.28-0.39]	ABO	vWF levels in ischaemic stroke and hyperhomocysteinaemia	Ischemic stroke, von Willebrand factor measurement, homocysteine measurement	GCST004598	9:133273813	3.205e-07
rs2519093-T	6 x 10-26		0.19	1.41	'-	[1.32‚Äì1.50]	ABO	Venous thromboembolism	venous thromboembolism	GCST004256	9:133266456	4.184e-05
rs8176645-A	4 x 10-21		0.33	1.28	'-	[1.22‚Äì1.35]	ABO	Venous thromboembolism	venous thromboembolism	GCST004256	9:133273682	1.738e-07
rs8176643-A	6 x 10-64		0.176	'-	0.07876705 unit decrease	[0.07-0.088]	ABO	Hematocrit	hematocrit	GCST004604	9:133274294	1.725e-05
rs612169-G	1 x 10-20	(von Willebrand factor)	0.3539157	'-	0.417 unit increase	[0.33-0.5]	ABO	Blood protein levels	von Willebrand factor measurement	GCST004365	9:133268030	1.083e-07
rs507666-A	1 x 10-12		0.192	1.08	'-	[1.06-1.10]	ABO	Coronary artery disease (myocardial infarction, percutaneous transluminal coronary angioplasty, coronary artery bypass grafting, angina or chromic ischemic heart disease)	coronary artery disease	GCST004787	9:133273983	2.236e-05
rs2519093-T	1 x 10-78	(D-glucuronyl C5-epimerase, GLCE.7808.5.3)	0.178	'-	0.58 unit increase	[0.52-0.64]	ABO	Blood protein levels	blood protein measurement	GCST005806	9:133266456	4.184e-05
rs2519093-T	4 x 10-48	(P-selectin, SELP.4154.57.2)	0.178	'-	0.46 unit decrease	[0.4-0.52]	ABO	Blood protein levels	blood protein measurement	GCST005806	9:133266456	4.184e-05
rs2519093-T	2 x 10-474	(E-selectin, SELE.3470.1.2)	0.178	'-	1.17 unit decrease	[1.11-1.23]	ABO	Blood protein levels	blood protein measurement	GCST005806	9:133266456	4.184e-05
rs2519093-T	8 x 10-198	(Interleukin-3 receptor subunit alpha, IL3RA.13744.37.3)	0.178	'-	0.86 unit decrease	[0.8-0.92]	ABO	Blood protein levels	blood protein measurement	GCST005806	9:133266456	4.184e-05
rs2519093-T	6 x 10-80	(Vascular endothelial growth factor receptor 3, FLT4.2358.19.2)	0.178	'-	0.58 unit decrease	[0.52-0.64]	ABO	Blood protein levels	blood protein measurement	GCST005806	9:133266456	4.184e-05
rs2519093-T	3 x 10-20	(Protein FAM3B, FAM3B.9177.6.3)	0.178	'-	0.29 unit increase	[0.23-0.35]	ABO	Blood protein levels	blood protein measurement	GCST005806	9:133266456	4.184e-05
rs2519093-T	1 x 10-155	(Adhesion G protein-coupled receptor F5, ADGRF5.6409.57.3)	0.178	'-	0.78 unit decrease	[0.72-0.84]	ABO	Blood protein levels	blood protein measurement	GCST005806	9:133266456	4.184e-05
rs2519093-T	2 x 10-89	(C1GALT1-specific chaperone 1, C1GALT1C1.5735.54.3)	0.178	'-	0.61 unit increase	[0.55-0.67]	ABO	Blood protein levels	blood protein measurement	GCST005806	9:133266456	4.184e-05
rs2519093-T	3 x 10-19	(Thrombospondin type-1 domain-containing protein 1, THSD1.5621.64.3)	0.178	'-	0.29 unit decrease	[0.23-0.35]	ABO	Blood protein levels	blood protein measurement	GCST005806	9:133266456	4.184e-05
rs2519093-T	4 x 10-23	(N-acetyllactosaminide beta-1,3-N-acetylglucosaminyltransferase 2, B3GNT2.7980.72.3)	0.178	'-	0.31 unit increase	[0.25-0.37]	ABO	Blood protein levels	blood protein measurement	GCST005806	9:133266456	4.184e-05
rs505922-C	7 x 10-27	(EA)	0.35	1.27	'-	[1.22-1.31]	ABO	Pancreatic cancer	pancreatic carcinoma	GCST005434	9:133273813	3.205e-07
rs2519093-T	2 x 10-14		0.1841	'-	0.0554 unit increase	[0.041-0.07]	ABO	Coronary artery disease	coronary artery disease	GCST005195	9:133266456	4.184e-05
rs2519093-?	1 x 10-33		NR	'-	0.05699 unit decrease	[0.048-0.066]	ABO	Hematocrit	hematocrit	GCST005994	9:133266456	4.184e-05
rs2519093-?	1 x 10-35		NR	'-	0.0588 unit decrease	[0.05-0.068]	ABO	Hemoglobin	hemoglobin measurement	GCST005995	9:133266456	4.184e-05
rs2519093-?	7 x 10-45		NR	'-	0.06646 unit decrease	[0.057-0.076]	ABO	Red blood cell count	erythrocyte count	GCST005996	9:133266456	4.184e-05
rs507666-A	5 x 10-20		0.1918	'-	0.0734 unit increase	[0.058-0.089]	ABO	Coronary artery disease	coronary artery disease	GCST005196	9:133273983	2.236e-05
rs505922-C	7 x 10-11		0.3371	1.06	'-	[1.04-1.07]	ABO	Peripheral artery disease	peripheral arterial disease	GCST008474	9:133273813	3.205e-07
rs8176685-?	1 x 10-320	(EA)	NR	'-	'-	'-	ABO	vWF levels	von Willebrand factor measurement	GCST007446	9:133263363	3.337e-05
rs8176719-?	1 x 10-320	(EA)	0.65	'-	0.172 unit decrease	[0.17-0.18]	ABO	vWF levels	von Willebrand factor measurement	GCST007446	9:133257522	9.934e-08
rs8176643-A	4 x 10-24	(Toll-like receptor 4:Lymphocyte antigen 96 complex, TLR4.LY96.3647.49.4)	0.171	'-	0.33 unit decrease	[0.27-0.39]	ABO	Blood protein levels	blood protein measurement	GCST005806	9:133274294	1.725e-05
rs8176643-A	6 x 10-12	(Mannosyl-oligosaccharide 1,2-alpha-mannosidase IB, MAN1A2.9077.10.3)	0.171	'-	0.23 unit increase	[0.17-0.29]	ABO	Blood protein levels	blood protein measurement	GCST005806	9:133274294	1.725e-05
rs8176643-A	2 x 10-64	(Coagulation Factor VIII, F8.13499.30.3)	0.171	'-	0.54 unit increase	[0.48-0.6]	ABO	Blood protein levels	blood protein measurement	GCST005806	9:133274294	1.725e-05
rs8176643-A	1 x 10-162	(CD209 antigen, CD209.3029.52.2)	0.171	'-	0.81 unit increase	[0.75-0.87]	ABO	Blood protein levels	blood protein measurement	GCST005806	9:133274294	1.725e-05
rs8176685-?	6 x 10-507		NR	'-	'-	'-	ABO	vWF levels	von Willebrand factor measurement	GCST007446	9:133263363	3.337e-05
rs505922-C	4 x 10-12		0.3317	1.05	'-	[1.03-1.06]	ABO	Type 2 diabetes	type II diabetes mellitus	GCST009379	9:133273813	3.205e-07
rs2519093-?	1 x 10-33		NR	'-	2.472 unit increase	[2.04-2.91]	ABO	LDL cholesterol levels x long total sleep time interaction (2df test)	sleep duration, low density lipoprotein cholesterol measurement	GCST009366	9:133266456	4.184e-05
rs507666-A	5 x 10-16		0.14995	'-	0.55 unit decrease	[0.42-0.68]	ABO	E-selectin levels	e-selectin measurement	GCST009572	9:133273983	2.236e-05
rs507666-A	1 x 10-57		0.1853	'-	'-	'-	ABO	LDL cholesterol x physical activity interaction (2df test)	low density lipoprotein cholesterol measurement, physical activity	GCST007284	9:133273983	2.236e-05
rs2519093-T	3 x 10-16		0.1957	1.05	'-	[1.04-1.07]	ABO	Allergic rhinitis	allergic rhinitis	GCST006409	9:133266456	4.184e-05
rs505922-C	1 x 10-1828	(Histo-blood group ABO system transferase, ABO.9253.52.3)	0.313	'-	1.3 unit increase	[1.28-1.32]	ABO	Blood protein levels	blood protein measurement	GCST005806	9:133273813	3.205e-07
rs505922-C	1 x 10-301	(CD209 antigen, CD209.3029.52.2)	0.313	'-	0.83 unit increase	[0.79-0.87]	ABO	Blood protein levels	blood protein measurement	GCST005806	9:133273813	3.205e-07
rs507666-A	2 x 10-17	(Intercellular adhesion molecule 1, ICAM1.4342.10.3)	0.179	'-	0.27 unit decrease	[0.21-0.33]	ABO	Blood protein levels	blood protein measurement	GCST005806	9:133273983	2.236e-05
rs507666-A	5 x 10-80	(Insulin receptor, INSR.3448.13.2)	0.179	'-	0.58 unit decrease	[0.52-0.64]	ABO	Blood protein levels	blood protein measurement	GCST005806	9:133273983	2.236e-05
rs2519093-T	7 x 10-31		0.185023	'-	0.08350693 unit increase	[0.069-0.098]	ABO	Medication use (HMG CoA reductase inhibitors)	HMG CoA reductase inhibitor use measurement	GCST007931	9:133266456	4.184e-05
rs507666-?	1 x 10-14		NR	'-	3.665804 unit increase	[2.73-4.6]	ABO	Total cholesterol levels	total cholesterol measurement	GCST008045	9:133273983	2.236e-05
rs2769071-A	6 x 10-17	(EA)	0.6491	'-	0.037 unit decrease	[0.027-0.047]	ABO	Circulating fibroblast growth factor 23 levels	fibroblast growth factor 23 measurement	GCST006491	9:133270565	1.173e-07
rs507666-?	4 x 10-15		NR	'-	3.361036 unit increase	[2.52-4.2]	ABO	Low density lipoprotein cholesterol levels	low density lipoprotein cholesterol measurement	GCST008037	9:133273983	2.236e-05
rs505922-C	4 x 10-9		0.471	'-	0.038 unit decrease	[0.026-0.05]	ABO	Insulin disposition index	disposition index measurement	GCST008111	9:133273813	3.205e-07
rs495828-?	1 x 10-8		NR	'-	'-	'-	AL772161.2, ABO	Red blood cell count	erythrocyte count	GCST004008	9:133279294	1.181e-05
rs495828-T	3 x 10-9	(Asian)	NR	'-	0.2708 percentage decrease	[0.18-0.36]	AL772161.2, ABO	Hematocrit	hematocrit	GCST004003	9:133279294	1.181e-05
rs579459-T	4 x 10-11	(Asian)	NR	'-	0.0086 unit increase	[0.0061-0.0111]	ABO, AL772161.2	Red blood cell count	erythrocyte count	GCST004008	9:133278724	1.364e-05
rs495828-T	2 x 10-10	(Asian)	NR	'-	0.1033 grams/deciliter decrease	[0.072-0.135]	AL772161.2, ABO	Hemoglobin levels	hemoglobin measurement	GCST004005	9:133279294	1.181e-05
rs495828-?	1 x 10-19		NR	'-	'-	'-	AL772161.2, ABO	Hemoglobin levels	hemoglobin measurement	GCST004005	9:133279294	1.181e-05
rs579459-T	7 x 10-13	(BMI unadjusted)	0.78	'-	0.082 unit decrease	[0.06-0.104]	ABO, AL772161.2	LDL cholesterol levels	low density lipoprotein cholesterol measurement	GCST004236	9:133278724	1.364e-05
rs579459-T	4 x 10-49	(Trans-ethnic initial)	0.785	'-	0.062 unit decrease	[0.053-0.071]	ABO, AL772161.2	Total cholesterol levels	total cholesterol measurement	GCST004235	9:133278724	1.364e-05
rs579459-T	5 x 10-10	(Asian initial, BMI unadjusted)	0.65	'-	0.059 unit decrease	[0.041-0.077]	ABO, AL772161.2	Total cholesterol levels	total cholesterol measurement	GCST004235	9:133278724	1.364e-05
rs495828-T	9 x 10-12		0.202	'-	0.06 unit increase	[0.042-0.078]	AL772161.2, ABO	Coronary artery disease	coronary artery disease	GCST005194	9:133279294	1.181e-05
rs495828-T	2 x 10-36	(EA)	NR	'-	2.645 unit increase	NR	AL772161.2, ABO	LDL cholesterol levels in current drinkers	low density lipoprotein cholesterol measurement, alcohol drinking	GCST008086	9:133279294	1.181e-05
rs495828-T	6 x 10-7	(Asian)	NR	'-	1.684 unit increase	NR	AL772161.2, ABO	LDL cholesterol levels in current drinkers	low density lipoprotein cholesterol measurement, alcohol drinking	GCST008086	9:133279294	1.181e-05
rs579459-?	1 x 10-9		NR	'-	'-	'-	ABO, AL772161.2	Platelet reactivity measurement (collagen-epinephrine)	platelet reactivity measurement	GCST008457	9:133278724	1.364e-05
rs495828-T	1 x 10-7	(Hispanic)	NR	'-	3.35 unit increase	NR	AL772161.2, ABO	LDL cholesterol levels in current drinkers	low density lipoprotein cholesterol measurement, alcohol drinking	GCST008086	9:133279294	1.181e-05
rs495828-T	8 x 10-47		NR	'-	2.453 unit increase	NR	AL772161.2, ABO	LDL cholesterol levels in current drinkers	low density lipoprotein cholesterol measurement, alcohol drinking	GCST008086	9:133279294	1.181e-05
rs495828-T	3 x 10-7	(Asian)	NR	'-	'-	'-	AL772161.2, ABO	LDL cholesterol levels x alcohol consumption (regular vs non-regular drinkers) interaction (2df)	low density lipoprotein cholesterol measurement, alcohol consumption measurement	GCST008078	9:133279294	1.181e-05
rs495828-T	2 x 10-8	(Hispanic)	NR	'-	'-	'-	AL772161.2, ABO	LDL cholesterol levels x alcohol consumption (regular vs non-regular drinkers) interaction (2df)	low density lipoprotein cholesterol measurement, alcohol consumption measurement	GCST008078	9:133279294	1.181e-05
rs495828-T	1 x 10-114		NR	'-	'-	'-	AL772161.2, ABO	LDL cholesterol levels x alcohol consumption (regular vs non-regular drinkers) interaction (2df)	low density lipoprotein cholesterol measurement, alcohol consumption measurement	GCST008078	9:133279294	1.181e-05
rs495828-T	4 x 10-18	(EA)	NR	'-	2.471 unit increase	NR	AL772161.2, ABO	LDL cholesterol levels	low density lipoprotein cholesterol measurement	GCST008077	9:133279294	1.181e-05
rs495828-T	1 x 10-7	(Asian)	NR	'-	1.668 unit increase	NR	AL772161.2, ABO	LDL cholesterol levels	low density lipoprotein cholesterol measurement	GCST008077	9:133279294	1.181e-05
rs495828-T	2 x 10-8	(Asian)	NR	'-	'-	'-	AL772161.2, ABO	LDL cholesterol levels x alcohol consumption (drinkers vs non-drinkers) interaction (2df)	low density lipoprotein cholesterol measurement, alcohol drinking	GCST008079	9:133279294	1.181e-05
rs495828-T	8 x 10-9	(H)	NR	'-	'-	'-	AL772161.2, ABO	LDL cholesterol levels x alcohol consumption (drinkers vs non-drinkers) interaction (2df)	low density lipoprotein cholesterol measurement, alcohol drinking	GCST008079	9:133279294	1.181e-05
rs495828-T	7 x 10-29		NR	'-	2.222 unit increase	NR	AL772161.2, ABO	LDL cholesterol levels	low density lipoprotein cholesterol measurement	GCST008077	9:133279294	1.181e-05
rs579459-T	1 x 10-26		0.7972	'-	2.0948 unit decrease	[1.71-2.48]	ABO, AL772161.2	LDL cholesterol levels	low density lipoprotein cholesterol measurement	GCST008676	9:133278724	1.364e-05
rs495828-T	6 x 10-13		0.25	'-	0.17 unit decrease	'-	AL772161.2, ABO	Blood protein levels in cardiovascular risk	tissue factor measurement	GCST009731	9:133279294	1.181e-05
rs495828-T	1 x 10-124		'-	'-	0.065 unit decrease	[NR]	AL772161.2, ABO	Hemoglobin levels	hemoglobin measurement	GCST010083	9:133279294	1.181e-05
rs579459-C	2 x 10-8		0.246	'-	3.045 unit decrease	[1.99-4.1]	ABO, AL772161.2	Serum alkaline phosphatase levels	alkaline phosphatase measurement	GCST010047	9:133278724	1.364e-05
rs579459-T	8 x 10-244	(ABO)	0.798	'-	1.087 unit decrease	[1.07-1.11]	ABO, AL772161.2	Blood protein levels	blood protein measurement	GCST006585	9:133278724	1.364e-05
rs579459-?	3 x 10-10		NR	'-	2.857088 unit increase	[1.97-3.74]	ABO, AL772161.2	Total cholesterol levels	total cholesterol measurement	GCST008045	9:133278724	1.364e-05
rs579459-?	7 x 10-11		NR	'-	2.653243 unit increase	[1.86-3.45]	ABO, AL772161.2	Low density lipoprotein cholesterol levels	low density lipoprotein cholesterol measurement	GCST008037	9:133278724	1.364e-05
rs17764831-?	2 x 10-13		NR	-	-	-	LZTFL1	Eosinophil counts	eosinophil count	GCST007065	3:4587672	4.108e-07

## Sheet: Table S2
Table S2: Independent lead GWAS loci reported in NEJM (hg38) and in hg19
GenomicLocus	uniqID	rsID	chr	pos-hg19	p	nIndSigSNPs	IndSigSNPs
1	1:88993151:C:T	rs75558547	1	88993151	4.49e-06	1	rs75558547
2	2:15724310:A:G	rs2080811	2	15724310	1.115e-06	1	rs2080811
3	3:45876459:G:GA	rs11385942	3	45876459	1.149e-10	3	rs11385942;rs34901975;rs3774641
4	3:149805983:C:G	rs144582715	3	149805983	7.172e-06	1	rs144582715
5	4:180344873:A:G	rs1455662	4	180344873	9.599e-06	1	rs1455662
6	6:20314719:C:T	rs911360	6	20314719	4.085e-06	1	rs911360
7	6:23379360:A:AT	rs5874914	6	23379360	4.639e-06	1	rs5874914
8	6:91010824:A:ATTAC	rs3073485	6	91010824	5.719e-06	1	rs3073485
9	7:123006727:A:G	rs12706520	7	123006727	9.632e-06	1	rs12706520
10	7:158020147:A:G	rs6970487	7	158020147	4.889e-06	1	rs6970487
11	8:122848829:A:G	rs10091098	8	122848829	4.554e-06	1	rs10091098
12	8:126952467:A:T	rs28730361	8	126952467	8.113e-06	1	rs28730361
13	9:136139265:A:C	rs657152	9	136139265	4.951e-08	3	rs657152;rs550057;rs647800
14	11:5691474:C:G	rs12796811	11	5691474	3.622e-06	1	rs12796811
15	12:62463979:G:T	rs10877786	12	62463979	6.887e-07	1	rs10877786
16	14:32422746:C:G	rs7152677	14	32422746	1.524e-06	1	rs7152677
17	16:74936031:A:G	rs2059266	16	74936031	4.007e-06	1	rs2059266
18	16:82338406:C:T	rs114093749	16	82338406	3.859e-06	2	rs114093749;rs4569267
19	17:10376558:G:T	rs117438562	17	10376558	7.494e-06	1	rs117438562
20	18:3724602:A:G	rs13381043	18	3724602	1.133e-07	2	rs13381043;rs4797120
21	18:22624707:A:G	rs56132597	18	22624707	8.935e-06	1	rs56132597
22	19:4717672:A:G	rs12610495	19	4717672	5.204e-06	1	rs12610495
23	19:5518492:C:T	rs183544391	19	5518492	7.294e-06	1	rs183544391
24	19:17923554:T:TC	rs3833287	19	17923554	4.238e-06	1	rs3833287
25	23:15138357:C:T	rs55634010	23	15138357	9.745e-06	1	rs55634010
26	23:146325425:A:T	rs10126492	23	146325425	8.812e-06	1	rs10126492

## Sheet: Table S3
Table S3 : Genes mapped to Covid-19 suggestive significant loci
ensembl ID	entrezID	symbol	hgnc symbol	OMIM	uniprotID
ENSG00000142657	5226	PGD	PGD	172200	P52209
ENSG00000198520	339541	C1orf228	C1orf228	NA	Q6PIY5
ENSG00000117450	5052	PRDX1	PRDX1	176763	Q06830
ENSG00000137947	2959	GTF2B	GTF2B	189963	Q00403
ENSG00000137944	56267	CCBL2	CCBL2	610656	Q6YP21
ENSG00000117226	2635	GBP3	GBP3	600413	Q9H0R5
ENSG00000143365	6097	RORC	RORC	602943	P51449
ENSG00000160789	4000	LMNA	LMNA	150330	P02545
ENSG00000158481	911	CD1C	CD1C	188340	P29017
ENSG00000158488	913	CD1E	CD1E	188411	P15812
ENSG00000179639	2205	FCER1A	FCER1A	147140	P12319
ENSG00000117090	6504	SLAMF1	SLAMF1	603492	Q13291
ENSG00000123685	55509	BATF3	BATF3	612470	Q9NR55
ENSG00000156510	80201	HKDC1	HKDC1	617221	Q2TB90
ENSG00000156395	22986	SORCS3	SORCS3	606285	Q9UPU3
ENSG00000151929	9531	BAG3	BAG3	603883	O95817
ENSG00000213934	3047	HBG1	HBG1	142200	P69891
ENSG00000196565	3048	HBG2	HBG2	142250	P69892
ENSG00000175518	143630	UBQLNL	UBQLNL	NA	Q8IYU4
ENSG00000121236	117854	TRIM6	TRIM6	607564	Q9C030
ENSG00000258588	445372	TRIM6-TRIM34	TRIM6-TRIM34	605684	NA
ENSG00000258659	53840	TRIM34	TRIM34	605684	Q9BYJ4
ENSG00000132256	85363	TRIM5	TRIM5	608487	Q9C035
ENSG00000132274	10346	TRIM22	TRIM22	606559	Q8IYM9
ENSG00000110031	9404	LPXN	LPXN	605390	O60711
ENSG00000084207	2950	GSTP1	GSTP1	134660	P09211
ENSG00000111796	3820	KLRB1	KLRB1	602890	Q12918
ENSG00000139117	144402	CPNE8	CPNE8	NA	Q86YQ8
ENSG00000198673	338811	FAM19A2	FAM19A2	617496	Q8N3H0
ENSG00000135655	9958	USP15	USP15	604731	Q9Y4E8
ENSG00000151136	121551	BTBD11	BTBD11	NA	A6QL63
ENSG00000122025	2322	FLT3	FLT3	136351	P36888
ENSG00000139679	10161	LPAR6	LPAR6	609239	P43657
ENSG00000136111	9882	TBC1D4	TBC1D4	612465	O60343
ENSG00000165795	57447	NDRG2	NDRG2	605272	Q9UN36
ENSG00000092096	51310	SLC22A17	SLC22A17	611461	Q8WUG5
ENSG00000258474	105370439	RP11-187E13.1	LINC02313	NA	NA
ENSG00000165617	51339	DACT1	DACT1	607861	Q9NYF0
ENSG00000227051	56967	C14orf132	C14orf132	NA	Q9NPU4
ENSG00000103091	79726	WDR59	WDR59	617418	Q6PJI9
ENSG00000184517	162239	ZFP1	ZFP1	617230	Q6P2D0
ENSG00000135698	10200	MPHOSPH6	MPHOSPH6	605500	Q99547
ENSG00000132514	10462	CLEC10A	CLEC10A	605999	Q8IUN9
ENSG00000264424	4622	MYH4	MYH4	160742	Q9Y623
ENSG00000109061	4619	MYH1	MYH1	160730	P12882
ENSG00000125414	4620	MYH2	MYH2	160740	Q9UKX2
ENSG00000161381	57125	PLXDC1	PLXDC1	606826	Q8IUK5
ENSG00000005102	4222	MEOX1	MEOX1	600147	P50221
ENSG00000168646	8313	AXIN2	AXIN2	604025	Q9Y2T1
ENSG00000154229	5578	PRKCA	PRKCA	176960	P17252
ENSG00000141556	6904	TBCD	TBCD	604649	Q9BTW9
ENSG00000170579	9229	DLGAP1	DLGAP1	605445	O14490
ENSG00000168234	125488	TTC39C	TTC39C	NA	Q8N584
ENSG00000198795	25925	ZNF521	ZNF521	610974	Q96K83
ENSG00000196628	6925	TCF4	TCF4	602272	P15884
ENSG00000185361	126282	TNFAIP8L1	TNFAIP8L1	615869	Q8WVP5
ENSG00000142002	91039	DPP9	DPP9	608258	Q86TI2
ENSG00000179913	10331	B3GNT3	B3GNT3	605863	Q9Y2A9
ENSG00000248099	3640	INSL3	INSL3	146738	P51460
ENSG00000090920	8857	FCGBP	FCGBP	617553	NA
ENSG00000115738	3398	ID2	ID2	600386	Q02363
ENSG00000079785	1653	DDX1	DDX1	601257	Q92499
ENSG00000116031	50489	CD207	CD207	604862	Q9UJ71
ENSG00000172005	4118	MAL	MAL	188860	P21145
ENSG00000119147	84417	C2orf40	C2orf40	611752	Q9H1Z8
ENSG00000144290	57282	SLC4A10	SLC4A10	605556	Q6U841
ENSG00000178562	940	CD28	CD28	186760	P10747
ENSG00000163599	1493	CTLA4	CTLA4	123890	P16410
ENSG00000163600	29851	ICOS	ICOS	604558	Q9Y6W8
ENSG00000114948	8745	ADAM23	ADAM23	603710	O75077
ENSG00000130147	23677	SH3BP4	SH3BP4	605611	Q9P0V3
ENSG00000115687	23178	PASK	PASK	607505	Q96RG2
ENSG00000182463	128553	TSHZ2	TSHZ2	614118	Q9NRE2
ENSG00000100346	8911	CACNA1I	CACNA1I	608230	Q9P0X4
ENSG00000206561	8292	COLQ	COLQ	603033	Q9Y215
ENSG00000211456	22908	SACM1L	SACM1L	606569	Q9NTJ5
ENSG00000163817	54716	SLC6A20	SLC6A20	605616	Q9NP91
ENSG00000163818	54585	LZTFL1	LZTFL1	606568	Q9NQ48
ENSG00000173585	10803	CCR9	CCR9	604738	P51686
ENSG00000163820	79443	FYCO1	FYCO1	607182	Q9BQS8
ENSG00000172215	10663	CXCR6	CXCR6	605163	O00574
ENSG00000173578	2829	XCR1	XCR1	600552	P46094
ENSG00000183625	1232	CCR3	CCR3	601268	P51677
ENSG00000163823	1230	CCR1	CCR1	601159	P32246
ENSG00000121807	729230	CCR2	CCR2	601267	P41597
ENSG00000160791	1234	CCR5	CCR5	601373	P51681
ENSG00000163827	79442	LRRC2	LRRC2	607180	Q9BYS8
ENSG00000010327	23166	STAB1	STAB1	608560	Q9NY15
ENSG00000153283	10225	CD96	CD96	606037	P40200
ENSG00000138496	83666	PARP9	PARP9	612065	Q8IXQ6
ENSG00000070087	5217	PFN2	PFN2	176590	P35080
ENSG00000113088	3003	GZMK	GZMK	600784	P49863
ENSG00000174136	285704	RGMB	RGMB	612687	Q6NW40
ENSG00000255833	497189	TIFAB	TIFAB	612663	Q6ZNK6
ENSG00000113263	3702	ITK	ITK	186973	Q08881
ENSG00000113758	1627	DBN1	DBN1	126660	Q16643
ENSG00000172197	154141	MBOAT1	MBOAT1	611732	Q6ZNC8
ENSG00000112242	1871	E2F3	E2F3	600427	O00716
ENSG00000065833	4199	ME1	ME1	154250	P48163
ENSG00000112182	60468	BACH2	BACH2	605394	Q9BYV9
ENSG00000008256	9265	CYTH3	CYTH3	605081	O43739
ENSG00000136193	9805	SCRN1	SCRN1	614965	Q12765
ENSG00000135218	948	CD36	CD36	173510	P16671
ENSG00000085563	5243	ABCB1	ABCB1	171050	P08183
ENSG00000173114	54674	LRRN3	LRRN3	NA	Q9H3W5
ENSG00000155093	5799	PTPRN2	PTPRN2	601698	Q92932
ENSG00000131203	3620	IDO1	IDO1	147435	P14902
ENSG00000070718	10947	AP3M2	AP3M2	610469	P53677
ENSG00000168913	375704	ENHO	ENHO	NA	Q6UWT2
ENSG00000148288	26301	GBGT1	GBGT1	606074	Q8N5D6
ENSG00000148296	6838	SURF6	SURF6	185642	O75683
ENSG00000148297	6837	MED22	MED22	185641	Q15528
ENSG00000148290	6834	SURF1	SURF1	185620	Q15526
ENSG00000002586	4267	CD99	CD99	313470	P14209
ENSG00000186462	4674	NAP1L2	NAP1L2	300026	Q9ULW6

## Sheet: Table S4
Table S4 Functional annotation of SNPs on genes by ANNOVAR*
annotation	ref.count	ref.prop	count	prop	enrichment	fisher.P
UTR3	233824	0.0093225	13	0.0157959	1.69438	0.0658579
UTR5	71546	0.00285252	3	0.0036452	1.27789	0.511954
downstream	284177	0.0113301	8	0.00972053	0.857942	0.86828
exonic	254736	0.0101563	8	0.00972053	0.957098	1
intergenic	11684523	0.465859	378	0.459295	0.985911	0.726823
intronic	9137749	0.36432	329	0.399757	1.09727	0.0356806
ncRNA_exonic	259951	0.0103642	2	0.00243013	0.234474	0.0153695
ncRNA_intronic	2884355	0.114998	79	0.0959903	0.834709	0.0902594
ncRNA_splicing	1313	5.23489e-05	0	0	0	1
splicing	2830	0.000112831	0	0	0	1
upstream	266686	0.0106327	3	0.0036452	0.342829	0.0579056
* All SNPs in LD with the 32 independent significant SNPs with a functional annotation assigned by ANNOVAR were used

## Sheet: Table S5
Table S5 Roadmap epigenetic state enrichment analysis
Regulatory elements	total Bins	1e-05	1e-06	1e-07	P. 1E-5	OR. 1E-5	P. 1E-6	OR. 1E-6	P. 1E-7	OR. 1E-7
Active enhancer states	2068209	129	34	10	2.96079e-25	3.44888	6.76309e-12	5.87145	0.0420604	2.6624
Active promotor states	513015	31	15	0	4.85593e-06	2.64845	1.58613e-08	7.71346	0.63151	0
All enhancer states	2133264	133	37	10	7.25835e-26	3.48879	1.34697e-13	6.70805	0.0420604	2.56831
All promotor states	525189	31	15	0	8.362e-06	2.58494	1.62023e-08	7.52533	0.63151	0
Whole Genome	15282831	368	71	34

## Sheet: Table S6
Table S6 cytokine QTLs of COVID-19 GWAS loci from the 500 FG cohort study
SNP*	chr	pos	variant_id	effect_allele	alternative_allele	beta-GWAS	standard_error-GWAS	p_value-GWAS	cytokine	beta-cQTL	pvalue-CQTL**
rs13063033	3	46040989	chr3:46040989:G:A	A	G	0.3555	0.0772	4.115e-06	IL22_C.albicansconidia_PBMC_7days	-0.588665	0.000602469
rs9739956	12	62065731	chr12:62065731:T:C	T	C	0.2934	0.0598	9.449e-07	IL22_B.burgdorferi_PBMC_7days	0.40474	0.000889539
rs10877786	12	62070198	chr12:62070198:T:G	T	G	0.2964	0.0597	6.887e-07	IL22_B.burgdorferi_PBMC_7days	0.404611	0.000893359
rs74586549	3	45884551	chr3:45884551:C:T	T	C	0.3443	0.0768	7.335e-06	IL22_C.albicansconidia_PBMC_7days	-0.571153	0.000942702
rs633862	9	133279871	chr9:133279871:T:C	T	C	0.2534	0.0515	8.789e-07	TNFA_C.burnetiininemileSerum_PBMC_24h	0.193001	0.000967431
rs660340	9	133272138	chr9:133272138:G:A	A	G	-0.255	0.0517	7.974e-07	TNFA_C.burnetiininemileSerum_PBMC_24h	-0.195177	0.00100966
rs581107	9	133272287	chr9:133272287:T:C	T	C	0.2553	0.0517	7.874e-07	TNFA_C.burnetiininemileSerum_PBMC_24h	0.195129	0.00101226
rs659104	9	133272408	chr9:133272408:G:T	T	G	-0.255	0.0517	7.974e-07	TNFA_C.burnetiininemileSerum_PBMC_24h	-0.195079	0.00101488
rs473533	9	133272620	chr9:133272620:C:T	T	C	-0.2551	0.0517	7.887e-07	TNFA_C.burnetiininemileSerum_PBMC_24h	-0.194992	0.00102031
rs475419	9	133272816	chr9:133272816:T:C	T	C	0.2576	0.0517	6.321e-07	TNFA_C.burnetiininemileSerum_PBMC_24h	0.194941	0.00102301
rs476410	9	133272953	chr9:133272953:C:G	C	G	0.2538	0.0517	8.956e-07	TNFA_C.burnetiininemileSerum_PBMC_24h	0.194889	0.00102574
rs645982	9	133272994	chr9:133272994:G:A	A	G	-0.2536	0.0516	9.022e-07	TNFA_C.burnetiininemileSerum_PBMC_24h	-0.194863	0.00102712
rs500498	9	133273232	chr9:133273232:C:T	T	C	-0.2535	0.0516	9.061e-07	TNFA_C.burnetiininemileSerum_PBMC_24h	-0.194793	0.00103017
rs500499	9	133273233	chr9:133273233:C:G	C	G	0.2535	0.0516	9.061e-07	TNFA_C.burnetiininemileSerum_PBMC_24h	0.194793	0.00103017
rs660340	9	133272138	chr9:133272138:G:A	A	G	-0.255	0.0517	7.974e-07	IL1b_C.burnetiininemileSerum_PBMC_24h	-0.270826	0.00131614
rs581107	9	133272287	chr9:133272287:T:C	T	C	0.2553	0.0517	7.874e-07	IL1b_C.burnetiininemileSerum_PBMC_24h	0.270706	0.00132235
rs659104	9	133272408	chr9:133272408:G:T	T	G	-0.255	0.0517	7.974e-07	IL1b_C.burnetiininemileSerum_PBMC_24h	-0.270584	0.00132861
rs473533	9	133272620	chr9:133272620:C:T	T	C	-0.2551	0.0517	7.887e-07	IL1b_C.burnetiininemileSerum_PBMC_24h	-0.270368	0.00134063
rs475419	9	133272816	chr9:133272816:T:C	T	C	0.2576	0.0517	6.321e-07	IL1b_C.burnetiininemileSerum_PBMC_24h	0.270244	0.00134704
rs476410	9	133272953	chr9:133272953:C:G	C	G	0.2538	0.0517	8.956e-07	IL1b_C.burnetiininemileSerum_PBMC_24h	0.270119	0.00135351
rs645982	9	133272994	chr9:133272994:G:A	A	G	-0.2536	0.0516	9.022e-07	IL1b_C.burnetiininemileSerum_PBMC_24h	-0.270056	0.00135676
rs500498	9	133273232	chr9:133273232:C:T	T	C	-0.2535	0.0516	9.061e-07	IL1b_C.burnetiininemileSerum_PBMC_24h	-0.269853	0.00136664
rs500499	9	133273233	chr9:133273233:C:G	C	G	0.2535	0.0516	9.061e-07	IL1b_C.burnetiininemileSerum_PBMC_24h	0.269853	0.00136664
rs633862	9	133279871	chr9:133279871:T:C	T	C	0.2534	0.0515	8.789e-07	IL1b_C.burnetiininemileSerum_PBMC_24h	0.263547	0.0015127
rs2230322	3	46021837	chr3:46021837:T:C	T	C	-0.368	0.0768	1.679e-06	IL22_C.albicansconidia_PBMC_7days	0.55908	0.00181407
rs4362758	3	46015419	chr3:46015419:T:A	A	T	0.3681	0.0768	1.665e-06	IL22_C.albicansconidia_PBMC_7days	-0.575915	0.0018286
rs35159820	3	46026981	chr3:46026981:A:G	A	G	-0.3673	0.0769	1.762e-06	IL22_C.albicansconidia_PBMC_7days	0.561081	0.00189286
rs35161099	3	46026015	chr3:46026015:T:G	T	G	-0.3625	0.0774	2.828e-06	IL22_C.albicansconidia_PBMC_7days	0.561037	0.00189286
rs71327010	3	46027343	chr3:46027343:G:T	T	G	0.3625	0.0774	2.828e-06	IL22_C.albicansconidia_PBMC_7days	-0.561125	0.00189288
rs13090194	3	46028081	chr3:46028081:A:C	A	C	-0.3672	0.0769	1.772e-06	IL22_C.albicansconidia_PBMC_7days	0.561207	0.00189301
rs59166269	3	46028845	chr3:46028845:C:G	C	G	-0.3672	0.0769	1.772e-06	IL22_C.albicansconidia_PBMC_7days	0.561246	0.00189312
rs57437758	3	46028861	chr3:46028861:A:C	A	C	-0.3672	0.0769	1.772e-06	IL22_C.albicansconidia_PBMC_7days	0.561246	0.00189312
rs35930050	3	46024271	chr3:46024271:G:A	A	G	0.3681	0.0768	1.665e-06	IL22_C.albicansconidia_PBMC_7days	-0.560843	0.00189312
rs34584867	3	46024471	chr3:46024471:G:A	A	G	0.3681	0.0768	1.665e-06	IL22_C.albicansconidia_PBMC_7days	-0.560843	0.00189312
rs34562820	3	46029589	chr3:46029589:G:A	A	G	0.3625	0.0775	2.874e-06	IL22_C.albicansconidia_PBMC_7days	-0.561283	0.00189325
rs13082697	3	46030271	chr3:46030271:T:C	T	C	-0.3671	0.0769	1.782e-06	IL22_C.albicansconidia_PBMC_7days	0.561319	0.0018934
rs13060287	3	46030376	chr3:46030376:A:G	A	G	-0.3671	0.0769	1.789e-06	IL22_C.albicansconidia_PBMC_7days	0.561354	0.00189359
rs876668	3	46022261	chr3:46022261:T:C	T	C	-0.368	0.0768	1.679e-06	IL22_C.albicansconidia_PBMC_7days	0.560627	0.00189379
rs34168660	3	46014670	chr3:46014670:G:A	A	G	0.375	0.0768	1.057e-06	IL22_C.albicansconidia_PBMC_7days	-0.57392	0.00190183
rs34619093	3	46031027	chr3:46031027:G:A	A	G	0.3625	0.0775	2.885e-06	IL22_C.albicansconidia_PBMC_7days	-0.56115	0.00190184
rs68087193	3	46031138	chr3:46031138:C:T	T	C	0.3673	0.0769	1.761e-06	IL22_C.albicansconidia_PBMC_7days	-0.56115	0.00190184
rs2102055	3	46031212	chr3:46031212:G:A	A	G	0.3591	0.0767	2.825e-06	IL22_C.albicansconidia_PBMC_7days	-0.56115	0.00190184
rs2102056	3	46031276	chr3:46031276:G:A	A	G	0.3671	0.0769	1.784e-06	IL22_C.albicansconidia_PBMC_7days	-0.56115	0.00190184
rs2088690	3	46031347	chr3:46031347:C:T	T	C	0.3671	0.0769	1.784e-06	IL22_C.albicansconidia_PBMC_7days	-0.56115	0.00190184
rs34774687	3	46031822	chr3:46031822:T:C	T	C	-0.367	0.0769	1.795e-06	IL22_C.albicansconidia_PBMC_7days	0.561182	0.00190207
rs35814488	3	46032431	chr3:46032431:A:G	A	G	-0.3672	0.0769	1.772e-06	IL22_C.albicansconidia_PBMC_7days	0.561212	0.00190233
rs6790866	3	46033219	chr3:46033219:G:A	A	G	0.367	0.0769	1.795e-06	IL22_C.albicansconidia_PBMC_7days	-0.561241	0.00190262
rs6791016	3	46033366	chr3:46033366:G:A	A	G	0.367	0.0769	1.8e-06	IL22_C.albicansconidia_PBMC_7days	-0.561268	0.00190294
rs6780028	3	46033598	chr3:46033598:A:C	A	C	-0.367	0.0769	1.8e-06	IL22_C.albicansconidia_PBMC_7days	0.561268	0.00190294
rs35751180	3	46014681	chr3:46014681:C:T	T	C	0.3731	0.0774	1.417e-06	IL22_C.albicansconidia_PBMC_7days	-0.57352	0.00190639
rs2088692	3	46035840	chr3:46035840:A:G	A	G	-0.3654	0.0768	1.959e-06	IL22_C.albicansconidia_PBMC_7days	0.561116	0.00191269
rs34438204	3	46039814	chr3:46039814:T:C	T	C	-0.3609	0.0774	3.125e-06	IL22_C.albicansconidia_PBMC_7days	0.561236	0.00191619
rs34679077	3	46046500	chr3:46046500:G:A	A	G	0.3609	0.0774	3.125e-06	IL22_C.albicansconidia_PBMC_7days	-0.561042	0.00193254
rs13081213	3	46014417	chr3:46014417:C:T	T	C	0.3746	0.0768	1.084e-06	IL22_C.albicansconidia_PBMC_7days	-0.573046	0.0019354
rs13081151	3	46014224	chr3:46014224:G:A	A	G	0.3751	0.0777	1.38e-06	IL22_C.albicansconidia_PBMC_7days	-0.572708	0.00194799
rs13097556	3	46020505	chr3:46020505:T:C	T	C	-0.3679	0.0768	1.69e-06	IL22_C.albicansconidia_PBMC_7days	0.559579	0.00194813
rs34863575	3	46052571	chr3:46052571:A:G	A	G	-0.3543	0.0773	4.532e-06	IL22_C.albicansconidia_PBMC_7days	0.560734	0.00195301
rs35772789	3	46053612	chr3:46053612:A:G	A	G	-0.3544	0.0773	4.52e-06	IL22_C.albicansconidia_PBMC_7days	0.560601	0.00195877
rs13074382	3	46020348	chr3:46020348:A:G	A	G	-0.3679	0.0768	1.69e-06	IL22_C.albicansconidia_PBMC_7days	0.559344	0.00195887
rs13093179	3	46104822	chr3:46104822:G:T	T	G	0.3557	0.0779	4.914e-06	IL22_C.albicansconidia_PBMC_7days	-0.565479	0.00196113
rs647800	9	133272585	chr9:133272585:G:A	A	G	-0.2683	0.052	2.411e-07	TNFA_C.burnetiininemileSerum_PBMC_24h	-0.183644	0.00196963
rs34340587	3	46054551	chr3:46054551:G:A	A	G	0.3542	0.0773	4.631e-06	IL22_C.albicansconidia_PBMC_7days	-0.560258	0.00197233
rs77399277	3	46055306	chr3:46055306:T:C	T	C	-0.3556	0.0773	4.25e-06	IL22_C.albicansconidia_PBMC_7days	0.559934	0.00198399
rs36040135	3	46019812	chr3:46019812:A:G	A	G	-0.3679	0.0768	1.69e-06	IL22_C.albicansconidia_PBMC_7days	0.558758	0.00198749
rs34718164	3	46057034	chr3:46057034:C:G	C	G	-0.3556	0.0773	4.25e-06	IL22_C.albicansconidia_PBMC_7days	0.559594	0.00199624
rs13096741	3	46057662	chr3:46057662:C:T	T	C	0.3556	0.0773	4.273e-06	IL22_C.albicansconidia_PBMC_7days	-0.559484	0.00200001
rs35334665	3	46019726	chr3:46019726:T:C	T	C	-0.3632	0.0774	2.699e-06	IL22_C.albicansconidia_PBMC_7days	0.558295	0.00200674
rs35420565	3	46058646	chr3:46058646:C:G	C	G	-0.3556	0.0773	4.262e-06	IL22_C.albicansconidia_PBMC_7days	0.559246	0.00200788
rs34047915	3	46058999	chr3:46058999:C:T	T	C	0.3555	0.0773	4.288e-06	IL22_C.albicansconidia_PBMC_7days	-0.559183	0.00200992
rs71327014	3	46059974	chr3:46059974:C:T	T	C	0.3556	0.0773	4.25e-06	IL22_C.albicansconidia_PBMC_7days	-0.559119	0.00201199
rs71327015	3	46060681	chr3:46060681:G:C	C	G	0.3585	0.0773	3.566e-06	IL22_C.albicansconidia_PBMC_7days	-0.559119	0.00201199
rs35669129	3	46013758	chr3:46013758:G:A	A	G	0.3746	0.0768	1.081e-06	IL22_C.albicansconidia_PBMC_7days	-0.570874	0.00201875
rs35516580	3	46066006	chr3:46066006:A:G	A	G	-0.3562	0.0773	4.131e-06	IL22_C.albicansconidia_PBMC_7days	0.558877	0.00202058
rs34766614	3	46066109	chr3:46066109:A:G	A	G	-0.3484	0.0775	6.994e-06	IL22_C.albicansconidia_PBMC_7days	0.558877	0.00202058
rs34127208	3	46062188	chr3:46062188:G:T	T	G	0.3554	0.0773	4.314e-06	IL22_C.albicansconidia_PBMC_7days	-0.558648	0.00202979
rs35454877	3	46017992	chr3:46017992:T:C	T	C	-0.3679	0.0768	1.69e-06	IL22_C.albicansconidia_PBMC_7days	0.556279	0.00210244
rs71327007	3	46017757	chr3:46017757:C:T	T	C	0.3643	0.0774	2.51e-06	IL22_C.albicansconidia_PBMC_7days	-0.555996	0.00211493
rs71327006	3	46017416	chr3:46017416:G:A	A	G	0.3628	0.0774	2.768e-06	IL22_C.albicansconidia_PBMC_7days	-0.555228	0.00214842
rs1491951	3	46100352	chr3:46100352:G:A	A	G	0.3485	0.0777	7.297e-06	IL22_C.albicansconidia_PBMC_7days	-0.545243	0.00224495
rs35539222	3	46112780	chr3:46112780:T:C	T	C	-0.3556	0.0779	4.962e-06	IL22_C.albicansconidia_PBMC_7days	0.551595	0.00229677
rs35110864	3	46112965	chr3:46112965:G:A	A	G	0.3555	0.0779	4.992e-06	IL22_C.albicansconidia_PBMC_7days	-0.551595	0.00229677
rs71327025	3	46106012	chr3:46106012:A:G	A	G	-0.3556	0.0779	4.962e-06	IL22_C.albicansconidia_PBMC_7days	0.550935	0.00231481
rs34093271	3	46103489	chr3:46103489:G:T	T	G	0.3558	0.0779	4.893e-06	IL22_C.albicansconidia_PBMC_7days	-0.546276	0.00246028
rs34452002	3	46101695	chr3:46101695:C:T	T	C	0.3556	0.0779	4.949e-06	IL22_C.albicansconidia_PBMC_7days	-0.545733	0.00247406
rs13075758	3	45983556	chr3:45983556:G:A	A	G	0.3672	0.0775	2.189e-06	IL22_C.albicansconidia_PBMC_7days	-0.560677	0.00247499
rs34442130	3	45983037	chr3:45983037:T:A	A	T	0.3674	0.0775	2.161e-06	IL22_C.albicansconidia_PBMC_7days	-0.560696	0.00247562
rs34460587	3	46100972	chr3:46100972:C:T	T	C	0.3557	0.0779	4.931e-06	IL22_C.albicansconidia_PBMC_7days	-0.545386	0.00247842
rs13091868	3	46081551	chr3:46081551:A:G	A	G	-0.3538	0.0773	4.718e-06	IL22_C.albicansconidia_PBMC_7days	0.544813	0.00248802
rs13092030	3	46081563	chr3:46081563:C:T	T	C	0.354	0.0773	4.66e-06	IL22_C.albicansconidia_PBMC_7days	-0.544813	0.00248802
rs17215981	3	46082926	chr3:46082926:A:G	A	G	-0.3547	0.0773	4.473e-06	IL22_C.albicansconidia_PBMC_7days	0.544813	0.00248802
rs13089554	3	46086065	chr3:46086065:G:A	A	G	0.3547	0.0774	4.611e-06	IL22_C.albicansconidia_PBMC_7days	-0.544813	0.00248802
rs13095717	3	46087050	chr3:46087050:G:A	A	G	0.3548	0.0774	4.583e-06	IL22_C.albicansconidia_PBMC_7days	-0.544813	0.00248802
rs13075528	3	46087217	chr3:46087217:T:C	T	C	-0.3549	0.0775	4.63e-06	IL22_C.albicansconidia_PBMC_7days	0.544813	0.00248802
rs13095602	3	46087221	chr3:46087221:A:G	A	G	-0.3547	0.0774	4.599e-06	IL22_C.albicansconidia_PBMC_7days	0.544813	0.00248802
rs71327023	3	46089733	chr3:46089733:C:G	C	G	-0.3539	0.0777	5.188e-06	IL22_C.albicansconidia_PBMC_7days	0.544813	0.00248802
rs13063527	3	46094198	chr3:46094198:G:A	A	G	0.3561	0.0777	4.509e-06	IL22_C.albicansconidia_PBMC_7days	-0.544813	0.00248802
rs13068570	3	46094946	chr3:46094946:A:G	A	G	-0.3561	0.0777	4.608e-06	IL22_C.albicansconidia_PBMC_7days	0.544813	0.00248802
rs4373103	3	46096963	chr3:46096963:G:A	A	G	0.3547	0.078	5.417e-06	IL22_C.albicansconidia_PBMC_7days	-0.544813	0.00248802
rs71327024	3	46098581	chr3:46098581:G:T	T	G	0.3547	0.078	5.371e-06	IL22_C.albicansconidia_PBMC_7days	-0.544813	0.00248802
rs36122610	3	45981341	chr3:45981341:G:A	A	G	0.3673	0.0775	2.175e-06	IL22_C.albicansconidia_PBMC_7days	-0.560187	0.00249844
rs71327017	3	46069721	chr3:46069721:T:C	T	C	-0.3576	0.0774	3.798e-06	IL22_C.albicansconidia_PBMC_7days	0.54459	0.00249902
rs13072267	3	46074518	chr3:46074518:T:A	A	T	0.3543	0.0773	4.567e-06	IL22_C.albicansconidia_PBMC_7days	-0.54459	0.00249902
rs36057789	3	46075604	chr3:46075604:A:G	A	G	-0.3551	0.0773	4.363e-06	IL22_C.albicansconidia_PBMC_7days	0.54459	0.00249902
rs76647202	3	46076468	chr3:46076468:A:G	A	G	-0.3542	0.0773	4.595e-06	IL22_C.albicansconidia_PBMC_7days	0.54459	0.00249902
rs71327021	3	46079025	chr3:46079025:A:G	A	G	-0.3542	0.0773	4.611e-06	IL22_C.albicansconidia_PBMC_7days	0.54459	0.00249902
rs1491950	3	46096615	chr3:46096615:G:A	A	G	0.3544	0.078	5.545e-06	IL22_C.albicansconidia_PBMC_7days	-0.536882	0.00282275
rs17330872	3	45993605	chr3:45993605:A:G	A	G	-0.3702	0.0774	1.741e-06	IL22_C.albicansconidia_PBMC_7days	0.55399	0.00284822
rs36023124	3	45997568	chr3:45997568:G:C	C	G	0.3665	0.0771	2.013e-06	IL22_C.albicansconidia_PBMC_7days	-0.550449	0.00301478
rs73833520	3	46016375	chr3:46016375:A:G	A	G	-0.3679	0.0768	1.69e-06	IL22_C.albicansconidia_PBMC_7days	0.540628	0.00303822
rs71615438	3	45998376	chr3:45998376:A:G	A	G	-0.3666	0.0772	2.041e-06	IL22_C.albicansconidia_PBMC_7days	0.549526	0.00305801
rs34492478	3	46097350	chr3:46097350:A:T	A	T	-0.3562	0.078	4.945e-06	IL22_C.albicansconidia_PBMC_7days	0.533524	0.0031322
rs34754340	3	46000345	chr3:46000345:C:T	T	C	0.3673	0.0772	1.938e-06	IL22_C.albicansconidia_PBMC_7days	-0.547472	0.00315361
rs34836513	3	46004967	chr3:46004967:G:A	A	G	0.3674	0.0772	1.963e-06	IL22_C.albicansconidia_PBMC_7days	-0.542342	0.00339557
rs10877787	12	62072981	chr12:62072981:A:G	A	G	0.29	0.0604	1.58e-06	IL22_B.burgdorferi_PBMC_7days	0.357688	0.00347438
rs9706516	12	62074403	chr12:62074403:C:A	A	C	-0.2923	0.0604	1.302e-06	IL22_B.burgdorferi_PBMC_7days	-0.357654	0.0034859
rs10506432	12	62077116	chr12:62077116:A:C	A	C	0.29	0.0604	1.58e-06	IL22_B.burgdorferi_PBMC_7days	0.357788	0.00349077
rs10747951	12	62075677	chr12:62075677:C:T	T	C	-0.29	0.0604	1.578e-06	IL22_B.burgdorferi_PBMC_7days	-0.357693	0.0034911
rs11174296	12	62077677	chr12:62077677:C:G	C	G	0.288	0.0602	1.746e-06	IL22_B.burgdorferi_PBMC_7days	0.35764	0.00350685
rs9738190	12	62078790	chr12:62078790:G:A	A	G	-0.2898	0.0602	1.51e-06	IL22_B.burgdorferi_PBMC_7days	-0.35761	0.00352561
rs11174294	12	62072129	chr12:62072129:C:T	T	C	-0.29	0.0604	1.586e-06	IL22_B.burgdorferi_PBMC_7days	-0.356678	0.00356655
rs10784279	12	62044016	chr12:62044016:C:T	T	C	-0.2778	0.0599	3.502e-06	IL22_B.burgdorferi_PBMC_7days	-0.352066	0.00410409
rs10784278	12	62042165	chr12:62042165:T:A	A	T	-0.2836	0.06	2.318e-06	IL22_B.burgdorferi_PBMC_7days	-0.351969	0.00411746
rs9739464	12	62037992	chr12:62037992:A:T	A	T	0.2846	0.06	2.102e-06	IL22_B.burgdorferi_PBMC_7days	0.351754	0.004187
rs10506436	12	62028786	chr12:62028786:T:A	A	T	-0.2811	0.06	2.841e-06	IL22_B.burgdorferi_PBMC_7days	-0.348772	0.00449264
rs11627388	14	31953140	chr14:31953140:A:C	A	C	-0.2482	0.0533	3.19e-06	IL6_Borreliamix_PBMC_24h	-0.260397	0.00480201
rs1455664	4	179425171	chr4:179425171:T:C	T	C	-0.3158	0.0714	9.774e-06	IL22_B.burgdorferi_PBMC_7days	0.416777	0.00503608
rs1455662	4	179423719	chr4:179423719:A:G	A	G	-0.3156	0.0713	9.599e-06	IL22_B.burgdorferi_PBMC_7days	0.414969	0.00517504
rs1455663	4	179425076	chr4:179425076:A:G	A	G	-0.3156	0.0714	9.868e-06	IL22_B.burgdorferi_PBMC_7days	0.416408	0.00520445
rs647800	9	133272585	chr9:133272585:G:A	A	G	-0.2683	0.052	2.411e-07	IL1b_C.burnetiininemileSerum_PBMC_24h	-0.232372	0.00587155
rs2059266	16	74902133	chr16:74902133:A:G	A	G	-0.2457	0.0533	4.007e-06	IL6_A.fumigatusconidiaSerum_PBMC_24h	0.286273	0.00599318
rs2191031	3	45869378	chr3:45869378:G:A	A	G	0.2758	0.0613	6.804e-06	IL6_C.burnetiininemileSerum_PBMC_24h	-0.196642	0.00739696
rs41264195	2	15606096	chr2:15606096:C:T	T	C	-0.3359	0.0754	8.49e-06	IL1b_MTB_PBMC_24h	0.347254	0.00741347
rs79808866	2	15604860	chr2:15604860:T:G	T	G	0.3357	0.0754	8.588e-06	IL1b_MTB_PBMC_24h	-0.347012	0.00745468
rs3770462	2	15609200	chr2:15609200:T:G	T	G	0.3409	0.0757	6.737e-06	IL1b_MTB_PBMC_24h	-0.346783	0.00748967
rs4668941	2	15610007	chr2:15610007:T:G	T	G	0.3359	0.0754	8.511e-06	IL1b_MTB_PBMC_24h	-0.346783	0.00748967
rs3774641	3	45896341	chr3:45896341:G:T	T	G	0.2741	0.0605	5.947e-06	IL6_C.burnetiininemileSerum_PBMC_24h	-0.18727	0.00930136
rs76860840	2	15618674	chr2:15618674:C:G	C	G	0.3536	0.0764	3.658e-06	IL1b_MTB_PBMC_24h	-0.340877	0.00944314
rs4797120	18	3725189	chr18:3725189:G:C	C	G	-0.2956	0.0621	1.906e-06	IFNy_A.fumigatusconidia_PBMC_7days	-0.336829	0.0102898
rs10088118	8	121806381	chr8:121806381:G:C	C	G	-0.2329	0.0517	6.792e-06	TNFA_Cryptococcus_PBMC_24h	0.410462	0.0104352
rs2302929	2	15595524	chr2:15595524:T:C	T	C	0.2976	0.0672	9.544e-06	IFNy_C.albicanshyphae_PBMC_7days	0.412273	0.01045
rs4389947	8	121816361	chr8:121816361:G:A	A	G	-0.2364	0.0517	4.907e-06	TNFA_Cryptococcus_PBMC_24h	0.409288	0.0106301
rs10091098	8	121836590	chr8:121836590:G:A	A	G	-0.233	0.0508	4.554e-06	TNFA_Cryptococcus_PBMC_24h	0.408212	0.0108179
rs10087789	8	121836324	chr8:121836324:C:G	C	G	0.2327	0.0518	6.995e-06	TNFA_Cryptococcus_PBMC_24h	-0.408131	0.0108344
rs2059266	16	74902133	chr16:74902133:A:G	A	G	-0.2457	0.0533	4.007e-06	IFNy_MTB_PBMC_7days	-0.292327	0.01092
rs550057	9	133271182	chr9:133271182:T:C	T	C	0.2681	0.0562	1.861e-06	IL6_MSUC16_PBMC_24h	0.24301	0.011239
rs2302934	2	15613155	chr2:15613155:C:G	C	G	0.3393	0.076	8.105e-06	IL1b_MTB_PBMC_24h	-0.332727	0.0116604
rs12616567	2	15615498	chr2:15615498:A:C	A	C	0.3427	0.0762	6.847e-06	IL1b_MTB_PBMC_24h	-0.332727	0.0116604
rs74586549	3	45884551	chr3:45884551:C:T	T	C	0.3443	0.0768	7.335e-06	IL22_C.albicanshyphae_PBMC_7days	-0.453315	0.0121268
rs807635	2	15629483	chr2:15629483:C:T	T	C	-0.3579	0.0765	2.852e-06	IL1b_MTB_PBMC_24h	0.329706	0.0121471
rs7152677	14	31953540	chr14:31953540:G:C	C	G	0.2637	0.0548	1.524e-06	IL6_Borreliamix_PBMC_24h	0.243829	0.0121623
rs11627388	14	31953140	chr14:31953140:A:C	A	C	-0.2482	0.0533	3.19e-06	TNFA_MSUC16_PBMC_24h	-0.196503	0.0121745
rs807636	2	15627828	chr2:15627828:C:T	T	C	-0.365	0.0772	2.254e-06	IL1b_MTB_PBMC_24h	0.32716	0.0129475
rs10088118	8	121806381	chr8:121806381:G:C	C	G	-0.2329	0.0517	6.792e-06	IL1b_Cryptococcus_PBMC_24h	0.43021	0.0146977
rs4389947	8	121816361	chr8:121816361:G:A	A	G	-0.2364	0.0517	4.907e-06	IL1b_Cryptococcus_PBMC_24h	0.429217	0.0148929
rs10091098	8	121836590	chr8:121836590:G:A	A	G	-0.233	0.0508	4.554e-06	IL1b_Cryptococcus_PBMC_24h	0.428048	0.0151434
rs10087789	8	121836324	chr8:121836324:C:G	C	G	0.2327	0.0518	6.995e-06	IL1b_Cryptococcus_PBMC_24h	-0.427953	0.0151672
rs12610495	19	4717660	chr19:4717660:A:G	A	G	-0.2534	0.0556	5.204e-06	IFNy_S.aureus_PBMC_7days	-0.285518	0.0160754
rs13063033	3	46040989	chr3:46040989:G:A	A	G	0.3555	0.0772	4.115e-06	IL22_A.fumigatusconidia_PBMC_7days	0.449241	0.0162223
rs12619874	2	15586997	chr2:15586997:G:C	C	G	-0.3204	0.0665	1.462e-06	IFNy_C.albicanshyphae_PBMC_7days	-0.378972	0.016237
rs36122610	3	45981341	chr3:45981341:G:A	A	G	0.3673	0.0775	2.175e-06	IL6_LPS100ng_PBMC_24h	-0.24635	0.0164129
rs34442130	3	45983037	chr3:45983037:T:A	A	T	0.3674	0.0775	2.161e-06	IL6_LPS100ng_PBMC_24h	-0.246296	0.0164368
rs13075758	3	45983556	chr3:45983556:G:A	A	G	0.3672	0.0775	2.189e-06	IL6_LPS100ng_PBMC_24h	-0.24627	0.0164416
rs13381043	18	3724602	chr18:3724602:G:A	A	G	-0.325	0.0613	1.133e-07	IL1b_MSUC16_PBMC_24h	-0.265838	0.0171622
rs13381043	18	3724602	chr18:3724602:G:A	A	G	-0.325	0.0613	1.133e-07	IL6_MSUC16_PBMC_24h	-0.245593	0.017294
rs550057	9	133271182	chr9:133271182:T:C	T	C	0.2681	0.0562	1.861e-06	TNFA_S.aureus_PBMC_24h	0.253265	0.0174759
rs807577	2	15664270	chr2:15664270:C:G	C	G	0.3181	0.0704	6.282e-06	IFNy_Cryptococcus_PBMC_7days	-0.304988	0.0179304
rs12619874	2	15586997	chr2:15586997:G:C	C	G	-0.3204	0.0665	1.462e-06	TNFA_S.aureus_PBMC_24h	-0.305558	0.017931
rs807615	2	15648378	chr2:15648378:A:G	A	G	0.309	0.068	5.506e-06	IFNy_Cryptococcus_PBMC_7days	-0.30317	0.0180029
rs807613	2	15649443	chr2:15649443:C:T	T	C	-0.3086	0.0679	5.596e-06	IFNy_Cryptococcus_PBMC_7days	0.302506	0.0182838
rs807590	2	15657801	chr2:15657801:G:T	T	G	-0.3146	0.0696	6.114e-06	IFNy_Cryptococcus_PBMC_7days	0.304758	0.0183148
rs807611	2	15649857	chr2:15649857:G:T	T	G	-0.3084	0.0672	4.507e-06	IFNy_Cryptococcus_PBMC_7days	0.302292	0.018377
rs807587	2	15659856	chr2:15659856:C:G	C	G	0.3246	0.0702	3.757e-06	IFNy_Cryptococcus_PBMC_7days	-0.303971	0.0183991
rs807586	2	15660004	chr2:15660004:T:C	T	C	0.3125	0.0703	8.764e-06	IFNy_Cryptococcus_PBMC_7days	-0.303971	0.0183991
rs807583	2	15660597	chr2:15660597:G:A	A	G	-0.3121	0.0703	9.005e-06	IFNy_Cryptococcus_PBMC_7days	0.303971	0.0183991
rs807579	2	15663460	chr2:15663460:T:C	T	C	0.3124	0.0703	8.878e-06	IFNy_Cryptococcus_PBMC_7days	-0.303971	0.0183991
rs807578	2	15663516	chr2:15663516:G:C	C	G	-0.3124	0.0703	8.811e-06	IFNy_Cryptococcus_PBMC_7days	0.303971	0.0183991
rs807589	2	15658661	chr2:15658661:C:A	A	C	-0.326	0.0702	3.476e-06	IFNy_Cryptococcus_PBMC_7days	0.30393	0.018464
rs12185539	2	15650052	chr2:15650052:A:G	A	G	0.3079	0.067	4.309e-06	IFNy_Cryptococcus_PBMC_7days	-0.301755	0.0186038
rs12185540	2	15650056	chr2:15650056:A:G	A	G	0.3058	0.0677	6.189e-06	IFNy_Cryptococcus_PBMC_7days	-0.301755	0.0186038
rs3774641	3	45896341	chr3:45896341:G:T	T	G	0.2741	0.0605	5.947e-06	TNFA_C.albicanshyphae_PBMC_24h	-0.291623	0.019052
rs807610	2	15650440	chr2:15650440:C:G	C	G	0.3082	0.0673	4.637e-06	IFNy_Cryptococcus_PBMC_7days	-0.300674	0.0190561
rs76880770	2	15618488	chr2:15618488:G:A	A	G	-0.3455	0.0767	6.623e-06	IL1b_MTB_PBMC_24h	0.324307	0.0193735
rs12610495	19	4717660	chr19:4717660:A:G	A	G	-0.2534	0.0556	5.204e-06	IL1b_Influenza_PBMC_24h	0.399352	0.0200135
rs807607	2	15651223	chr2:15651223:G:C	C	G	-0.3087	0.0679	5.519e-06	IFNy_Cryptococcus_PBMC_7days	0.297964	0.0201885
rs17330872	3	45993605	chr3:45993605:A:G	A	G	-0.3702	0.0774	1.741e-06	IL6_LPS100ng_PBMC_24h	0.238874	0.0202546
rs2191031	3	45869378	chr3:45869378:G:A	A	G	0.2758	0.0613	6.804e-06	TNFA_C.albicanshyphae_PBMC_24h	-0.293945	0.0205046
rs74586549	3	45884551	chr3:45884551:C:T	T	C	0.3443	0.0768	7.335e-06	IFNy_A.fumigatusconidia_PBMC_7days	0.3889	0.0205201
rs807576	2	15664332	chr2:15664332:T:C	T	C	0.3185	0.0704	6.145e-06	IFNy_Cryptococcus_PBMC_7days	-0.296308	0.0206733
rs807606	2	15651602	chr2:15651602:C:A	A	C	-0.3042	0.0679	7.554e-06	IFNy_Cryptococcus_PBMC_7days	0.296465	0.0207872
rs550057	9	133271182	chr9:133271182:T:C	T	C	0.2681	0.0562	1.861e-06	IL6_LPS1ng_PBMC_24h	0.329312	0.020931
rs9739464	12	62037992	chr12:62037992:A:T	A	T	0.2846	0.06	2.102e-06	IL22_C.albicansconidia_PBMC_7days	0.322027	0.0209418
rs10784279	12	62044016	chr12:62044016:C:T	T	C	-0.2778	0.0599	3.502e-06	IL22_C.albicansconidia_PBMC_7days	-0.321293	0.021069
rs10784278	12	62042165	chr12:62042165:T:A	A	T	-0.2836	0.06	2.318e-06	IL22_C.albicansconidia_PBMC_7days	-0.321249	0.0210967
rs807623	2	15642467	chr2:15642467:C:T	T	C	-0.312	0.0679	4.3e-06	IFNy_Cryptococcus_PBMC_7days	0.291446	0.0211916
rs807622	2	15642631	chr2:15642631:A:G	A	G	0.3099	0.0675	4.427e-06	IFNy_Cryptococcus_PBMC_7days	-0.291446	0.0211916
rs807620	2	15643012	chr2:15643012:C:T	T	C	-0.312	0.0679	4.3e-06	IFNy_Cryptococcus_PBMC_7days	0.291446	0.0211916
rs807605	2	15652128	chr2:15652128:G:A	A	G	-0.3007	0.0679	9.377e-06	IFNy_Cryptococcus_PBMC_7days	0.295398	0.0212235
rs36023124	3	45997568	chr3:45997568:G:C	C	G	0.3665	0.0771	2.013e-06	IL6_LPS100ng_PBMC_24h	-0.236859	0.0212609
rs807602	2	15652485	chr2:15652485:C:A	A	C	-0.3021	0.0679	8.601e-06	IFNy_Cryptococcus_PBMC_7days	0.295297	0.0212668
rs807604	2	15652384	chr2:15652384:T:A	A	T	-0.3037	0.0679	7.641e-06	IFNy_Cryptococcus_PBMC_7days	0.29527	0.0212764
rs62120724	2	15593845	chr2:15593845:G:A	A	G	-0.2986	0.0675	9.728e-06	IFNy_C.albicanshyphae_PBMC_7days	-0.376601	0.0213365
rs2032778	2	15596573	chr2:15596573:G:A	A	G	-0.299	0.0675	9.48e-06	IFNy_C.albicanshyphae_PBMC_7days	-0.376601	0.0213365
rs71615438	3	45998376	chr3:45998376:A:G	A	G	-0.3666	0.0772	2.041e-06	IL6_LPS100ng_PBMC_24h	0.236346	0.0215167
rs13263570	8	121845942	chr8:121845942:G:A	A	G	-0.2298	0.0516	8.495e-06	TNFA_Cryptococcus_PBMC_24h	0.365238	0.0216196
rs807618	2	15646936	chr2:15646936:G:C	C	G	-0.3046	0.0673	6.02e-06	IFNy_Cryptococcus_PBMC_7days	0.290175	0.0217537
rs807595	2	15654550	chr2:15654550:C:T	T	C	-0.3019	0.0682	9.522e-06	IFNy_Cryptococcus_PBMC_7days	0.294625	0.0218381
rs2059266	16	74902133	chr16:74902133:A:G	A	G	-0.2457	0.0533	4.007e-06	IFNy_B.burgdorferi_PBMC_7days	-0.193118	0.021868
rs807596	2	15654457	chr2:15654457:G:A	A	G	-0.3016	0.0682	9.695e-06	IFNy_Cryptococcus_PBMC_7days	0.294104	0.0220404
rs34754340	3	46000345	chr3:46000345:C:T	T	C	0.3673	0.0772	1.938e-06	IL6_LPS100ng_PBMC_24h	-0.235205	0.0220828
rs10506436	12	62028786	chr12:62028786:T:A	A	T	-0.2811	0.06	2.841e-06	IL22_C.albicansconidia_PBMC_7days	-0.318813	0.022164
rs807599	2	15652990	chr2:15652990:T:C	T	C	0.3084	0.0674	4.791e-06	IFNy_Cryptococcus_PBMC_7days	-0.293457	0.0221695
rs807615	2	15648378	chr2:15648378:A:G	A	G	0.309	0.068	5.506e-06	IFNy_C.albicanshyphae_PBMC_7days	0.375968	0.0224442
rs807597	2	15653780	chr2:15653780:T:C	T	C	0.3087	0.0675	4.802e-06	IFNy_Cryptococcus_PBMC_7days	-0.292633	0.0225077
rs807598	2	15653525	chr2:15653525:G:A	A	G	-0.3069	0.0682	6.744e-06	IFNy_Cryptococcus_PBMC_7days	0.292613	0.0225423
rs9738190	12	62078790	chr12:62078790:G:A	A	G	-0.2898	0.0602	1.51e-06	IFNy_C.albicanshyphae_PBMC_7days	-0.350276	0.0225676
rs807613	2	15649443	chr2:15649443:C:T	T	C	-0.3086	0.0679	5.596e-06	IFNy_C.albicanshyphae_PBMC_7days	-0.374912	0.0228575
rs807611	2	15649857	chr2:15649857:G:T	T	G	-0.3084	0.0672	4.507e-06	IFNy_C.albicanshyphae_PBMC_7days	-0.374371	0.023068
rs12185539	2	15650052	chr2:15650052:A:G	A	G	0.3079	0.067	4.309e-06	IFNy_C.albicanshyphae_PBMC_7days	0.373565	0.0233865
rs12185540	2	15650056	chr2:15650056:A:G	A	G	0.3058	0.0677	6.189e-06	IFNy_C.albicanshyphae_PBMC_7days	0.373565	0.0233865
rs11174296	12	62077677	chr12:62077677:C:G	C	G	0.288	0.0602	1.746e-06	IFNy_C.albicanshyphae_PBMC_7days	0.347948	0.0234196
rs34836513	3	46004967	chr3:46004967:G:A	A	G	0.3674	0.0772	1.963e-06	IL6_LPS100ng_PBMC_24h	-0.23241	0.0234846
rs10506432	12	62077116	chr12:62077116:A:C	A	C	0.29	0.0604	1.58e-06	IFNy_C.albicanshyphae_PBMC_7days	0.34762	0.0235414
rs41264195	2	15606096	chr2:15606096:C:T	T	C	-0.3359	0.0754	8.49e-06	IL17_C.albicanshyphae_PBMC_7days	-0.348584	0.0237734
rs35669129	3	46013758	chr3:46013758:G:A	A	G	0.3746	0.0768	1.081e-06	IL6_LPS100ng_PBMC_24h	-0.231716	0.0238091
rs13081213	3	46014417	chr3:46014417:C:T	T	C	0.3746	0.0768	1.084e-06	IL6_LPS100ng_PBMC_24h	-0.231663	0.0238135
rs13081151	3	46014224	chr3:46014224:G:A	A	G	0.3751	0.0777	1.38e-06	IL6_LPS100ng_PBMC_24h	-0.231649	0.0238254
rs34168660	3	46014670	chr3:46014670:G:A	A	G	0.375	0.0768	1.057e-06	IL6_LPS100ng_PBMC_24h	-0.231544	0.0238683
rs3770462	2	15609200	chr2:15609200:T:G	T	G	0.3409	0.0757	6.737e-06	IL17_C.albicanshyphae_PBMC_7days	0.348306	0.0238739
rs4668941	2	15610007	chr2:15610007:T:G	T	G	0.3359	0.0754	8.511e-06	IL17_C.albicanshyphae_PBMC_7days	0.348306	0.0238739
rs79808866	2	15604860	chr2:15604860:T:G	T	G	0.3357	0.0754	8.588e-06	IL17_C.albicanshyphae_PBMC_7days	0.348267	0.0239008
rs4362758	3	46015419	chr3:46015419:T:A	A	T	0.3681	0.0768	1.665e-06	IL6_LPS100ng_PBMC_24h	-0.231439	0.0239025
rs10747951	12	62075677	chr12:62075677:C:T	T	C	-0.29	0.0604	1.578e-06	IFNy_C.albicanshyphae_PBMC_7days	-0.346628	0.0239077
rs10877786	12	62070198	chr12:62070198:T:G	T	G	0.2964	0.0597	6.887e-07	IFNy_C.albicanshyphae_PBMC_7days	0.345111	0.0239696
rs35751180	3	46014681	chr3:46014681:C:T	T	C	0.3731	0.0774	1.417e-06	IL6_LPS100ng_PBMC_24h	-0.231082	0.0240847
rs807610	2	15650440	chr2:15650440:C:G	C	G	0.3082	0.0673	4.637e-06	IFNy_C.albicanshyphae_PBMC_7days	0.371579	0.0241654
rs9706516	12	62074403	chr12:62074403:C:A	A	C	-0.2923	0.0604	1.302e-06	IFNy_C.albicanshyphae_PBMC_7days	-0.345661	0.024267
rs62122279	2	15621842	chr2:15621842:T:C	T	C	0.3047	0.0678	6.906e-06	IFNy_C.albicanshyphae_PBMC_7days	0.368858	0.0244157
rs4668946	2	15624494	chr2:15624494:A:G	A	G	0.3109	0.0679	4.715e-06	IFNy_C.albicanshyphae_PBMC_7days	0.368652	0.0244774
rs12614308	2	15624914	chr2:15624914:G:A	A	G	-0.3109	0.0679	4.715e-06	IFNy_C.albicanshyphae_PBMC_7days	-0.368652	0.0244774
rs10877787	12	62072981	chr12:62072981:A:G	A	G	0.29	0.0604	1.58e-06	IFNy_C.albicanshyphae_PBMC_7days	0.344864	0.0245621
rs807594	2	15654931	chr2:15654931:C:T	T	C	-0.302	0.0682	9.435e-06	IFNy_C.albicanshyphae_PBMC_7days	-0.371626	0.0245752
rs9739956	12	62065731	chr12:62065731:T:C	T	C	0.2934	0.0598	9.449e-07	IFNy_C.albicanshyphae_PBMC_7days	0.343618	0.0245846
rs12610495	19	4717660	chr19:4717660:A:G	A	G	-0.2534	0.0556	5.204e-06	IL1b_Cryptococcus_PBMC_24h	0.384152	0.0252225
rs11174294	12	62072129	chr12:62072129:C:T	T	C	-0.29	0.0604	1.586e-06	IFNy_C.albicanshyphae_PBMC_7days	-0.343241	0.0252402
rs34836513	3	46004967	chr3:46004967:G:A	A	G	0.3674	0.0772	1.963e-06	IL1b_MSUC16_PBMC_24h	-0.364013	0.025584
rs13263570	8	121845942	chr8:121845942:G:A	A	G	-0.2298	0.0516	8.495e-06	IL1b_Cryptococcus_PBMC_24h	0.390417	0.0256092
rs11627388	14	31953140	chr14:31953140:A:C	A	C	-0.2482	0.0533	3.19e-06	IL6_B.burgdorferi_PBMC_24h	-0.225847	0.0256998
rs807627	2	15639565	chr2:15639565:T:C	T	C	0.3105	0.0679	4.792e-06	IFNy_C.albicanshyphae_PBMC_7days	0.363108	0.0263572
rs807628	2	15638176	chr2:15638176:A:G	A	G	0.3095	0.0678	5.044e-06	IFNy_C.albicanshyphae_PBMC_7days	0.363147	0.0263585
rs807607	2	15651223	chr2:15651223:G:C	C	G	-0.3087	0.0679	5.519e-06	IFNy_C.albicanshyphae_PBMC_7days	-0.366083	0.0263766
rs2059266	16	74902133	chr16:74902133:A:G	A	G	-0.2457	0.0533	4.007e-06	IL22_MTB_PBMC_7days	-0.22734	0.0264532
rs13063033	3	46040989	chr3:46040989:G:A	A	G	0.3555	0.0772	4.115e-06	IFNy_C.albicansconidia_PBMC_7days	-0.332181	0.0268159
rs807602	2	15652485	chr2:15652485:C:A	A	C	-0.3021	0.0679	8.601e-06	IFNy_C.albicanshyphae_PBMC_7days	-0.363334	0.027447
rs807606	2	15651602	chr2:15651602:C:A	A	C	-0.3042	0.0679	7.554e-06	IFNy_C.albicanshyphae_PBMC_7days	-0.363231	0.0275284
rs13263570	8	121845942	chr8:121845942:G:A	A	G	-0.2298	0.0516	8.495e-06	IL1b_E.Coli_PBMC_24h	0.200629	0.0277968
rs807594	2	15654931	chr2:15654931:C:T	T	C	-0.302	0.0682	9.435e-06	IFNy_Cryptococcus_PBMC_7days	0.282603	0.0280881
rs3965316	7	158231123	chr7:158231123:C:T	T	C	0.2305	0.0509	6.025e-06	TNFA_A.fumigatusconidiaSerum_PBMC_24h	-0.118104	0.028124
rs13063033	3	46040989	chr3:46040989:G:A	A	G	0.3555	0.0772	4.115e-06	IL6_LPS100ng_PBMC_24h	-0.209199	0.0281388
rs6963124	7	158230897	chr7:158230897:T:A	A	T	0.2323	0.0509	5.051e-06	TNFA_A.fumigatusconidiaSerum_PBMC_24h	-0.11805	0.0281928
rs2335848	7	158229411	chr7:158229411:A:G	A	G	-0.2321	0.051	5.355e-06	TNFA_A.fumigatusconidiaSerum_PBMC_24h	0.118024	0.0281979
rs10273930	7	158232429	chr7:158232429:A:G	A	G	-0.2288	0.0509	7.002e-06	TNFA_A.fumigatusconidiaSerum_PBMC_24h	0.118044	0.0281992
rs807605	2	15652128	chr2:15652128:G:A	A	G	-0.3007	0.0679	9.377e-06	IFNy_C.albicanshyphae_PBMC_7days	-0.361538	0.0282265
rs807604	2	15652384	chr2:15652384:T:A	A	T	-0.3037	0.0679	7.641e-06	IFNy_C.albicanshyphae_PBMC_7days	-0.361517	0.0282317
rs10276960	7	158232334	chr7:158232334:T:C	T	C	-0.2305	0.0509	5.934e-06	TNFA_A.fumigatusconidiaSerum_PBMC_24h	0.118018	0.0282338
rs6974918	7	158227592	chr7:158227592:T:G	T	G	-0.2313	0.0509	5.549e-06	TNFA_A.fumigatusconidiaSerum_PBMC_24h	0.117923	0.0283019
rs6951312	7	158227595	chr7:158227595:C:A	A	C	0.2315	0.0509	5.475e-06	TNFA_A.fumigatusconidiaSerum_PBMC_24h	-0.117923	0.0283019
rs6974924	7	158227601	chr7:158227601:T:C	T	C	-0.2315	0.0509	5.475e-06	TNFA_A.fumigatusconidiaSerum_PBMC_24h	0.117923	0.0283019
rs2302929	2	15595524	chr2:15595524:T:C	T	C	0.2976	0.0672	9.544e-06	IL17_C.albicanshyphae_PBMC_7days	0.325416	0.0284023
rs12706520	7	123366673	chr7:123366673:G:A	A	G	-0.2835	0.0641	9.632e-06	IL1b_MSUC16_PBMC_24h	-0.2657	0.0284113
rs807592	2	15657078	chr2:15657078:T:C	T	C	0.3573	0.0788	5.82e-06	IL1b_MTB_PBMC_24h	-0.294328	0.0285108
rs807627	2	15639565	chr2:15639565:T:C	T	C	0.3105	0.0679	4.792e-06	IFNy_Cryptococcus_PBMC_7days	-0.278633	0.0285683
rs807628	2	15638176	chr2:15638176:A:G	A	G	0.3095	0.0678	5.044e-06	IFNy_Cryptococcus_PBMC_7days	-0.278541	0.0286395
rs6949642	7	158232636	chr7:158232636:C:A	A	C	0.2273	0.0509	8.017e-06	TNFA_A.fumigatusconidiaSerum_PBMC_24h	-0.11941	0.0291793
rs35669129	3	46013758	chr3:46013758:G:A	A	G	0.3746	0.0768	1.081e-06	IL1b_MSUC16_PBMC_24h	-0.355231	0.0292745
rs36122610	3	45981341	chr3:45981341:G:A	A	G	0.3673	0.0775	2.175e-06	IL22_A.fumigatusconidia_PBMC_7days	0.439265	0.0293246
rs13081151	3	46014224	chr3:46014224:G:A	A	G	0.3751	0.0777	1.38e-06	IL1b_MSUC16_PBMC_24h	-0.354636	0.0295191
rs6970487	7	158227455	chr7:158227455:A:G	A	G	-0.2327	0.0509	4.889e-06	TNFA_A.fumigatusconidiaSerum_PBMC_24h	0.117111	0.029554
rs13081213	3	46014417	chr3:46014417:C:T	T	C	0.3746	0.0768	1.084e-06	IL1b_MSUC16_PBMC_24h	-0.354362	0.0296421
rs807623	2	15642467	chr2:15642467:C:T	T	C	-0.312	0.0679	4.3e-06	IFNy_C.albicanshyphae_PBMC_7days	-0.353365	0.0297041
rs807622	2	15642631	chr2:15642631:A:G	A	G	0.3099	0.0675	4.427e-06	IFNy_C.albicanshyphae_PBMC_7days	0.353365	0.0297041
rs807620	2	15643012	chr2:15643012:C:T	T	C	-0.312	0.0679	4.3e-06	IFNy_C.albicanshyphae_PBMC_7days	-0.353365	0.0297041
rs34168660	3	46014670	chr3:46014670:G:A	A	G	0.375	0.0768	1.057e-06	IL1b_MSUC16_PBMC_24h	-0.354005	0.0297872
rs35751180	3	46014681	chr3:46014681:C:T	T	C	0.3731	0.0774	1.417e-06	IL1b_MSUC16_PBMC_24h	-0.353818	0.0297964
rs36122610	3	45981341	chr3:45981341:G:A	A	G	0.3673	0.0775	2.175e-06	IFNy_A.fumigatusconidia_PBMC_7days	0.390998	0.0298027
rs2302929	2	15595524	chr2:15595524:T:C	T	C	0.2976	0.0672	9.544e-06	TNFA_C.albicansconidia_PBMC_24h	0.176565	0.0299088
rs10156036	7	158224085	chr7:158224085:A:C	A	C	-0.2322	0.0509	4.963e-06	TNFA_A.fumigatusconidiaSerum_PBMC_24h	0.116807	0.0299549
rs807618	2	15646936	chr2:15646936:G:C	C	G	-0.3046	0.0673	6.02e-06	IFNy_C.albicanshyphae_PBMC_7days	-0.352739	0.0299818
rs10784279	12	62044016	chr12:62044016:C:T	T	C	-0.2778	0.0599	3.502e-06	IFNy_C.albicanshyphae_PBMC_7days	-0.333411	0.0301052
rs4362758	3	46015419	chr3:46015419:T:A	A	T	0.3681	0.0768	1.665e-06	IL1b_MSUC16_PBMC_24h	-0.353029	0.030208
rs34442130	3	45983037	chr3:45983037:T:A	A	T	0.3674	0.0775	2.161e-06	IL22_A.fumigatusconidia_PBMC_7days	0.436831	0.0302387
rs13075758	3	45983556	chr3:45983556:G:A	A	G	0.3672	0.0775	2.189e-06	IL22_A.fumigatusconidia_PBMC_7days	0.436543	0.0303385
rs13075758	3	45983556	chr3:45983556:G:A	A	G	0.3672	0.0775	2.189e-06	IFNy_A.fumigatusconidia_PBMC_7days	0.389592	0.0303901
rs34442130	3	45983037	chr3:45983037:T:A	A	T	0.3674	0.0775	2.161e-06	IFNy_A.fumigatusconidia_PBMC_7days	0.389611	0.0303919
rs2080811	2	15584186	chr2:15584186:G:A	A	G	-0.329	0.0676	1.115e-06	IFNy_C.albicanshyphae_PBMC_7days	-0.346908	0.0305689
rs10784278	12	62042165	chr12:62042165:T:A	A	T	-0.2836	0.06	2.318e-06	IFNy_C.albicanshyphae_PBMC_7days	-0.33212	0.030766
rs6948273	7	158222765	chr7:158222765:T:C	T	C	-0.2286	0.0509	6.989e-06	TNFA_A.fumigatusconidiaSerum_PBMC_24h	0.116046	0.030969
rs4506155	7	158211289	chr7:158211289:G:A	A	G	0.2258	0.0508	8.619e-06	TNFA_A.fumigatusconidiaSerum_PBMC_24h	-0.116095	0.0310097
rs2302929	2	15595524	chr2:15595524:T:C	T	C	0.2976	0.0672	9.544e-06	TNFA_S.aureus_PBMC_24h	0.284447	0.031119
rs12619108	2	15586369	chr2:15586369:G:A	A	G	-0.315	0.0658	1.676e-06	IFNy_C.albicanshyphae_PBMC_7days	-0.34529	0.0311231
rs12610495	19	4717660	chr19:4717660:A:G	A	G	-0.2534	0.0556	5.204e-06	IL6_A.fumigatusconidiaSerum_PBMC_24h	0.23489	0.0312172
rs4595081	7	158215231	chr7:158215231:G:T	T	G	0.2285	0.0507	6.62e-06	TNFA_A.fumigatusconidiaSerum_PBMC_24h	-0.115909	0.0312291
rs2191031	3	45869378	chr3:45869378:G:A	A	G	0.2758	0.0613	6.804e-06	IFNy_A.fumigatusconidia_PBMC_7days	0.297689	0.0312948
rs34836513	3	46004967	chr3:46004967:G:A	A	G	0.3674	0.0772	1.963e-06	IL6_A.fumigatusconidiaSerum_PBMC_24h	-0.366045	0.0313119
rs807577	2	15664270	chr2:15664270:C:G	C	G	0.3181	0.0704	6.282e-06	IFNy_C.albicanshyphae_PBMC_7days	0.356215	0.031515
rs9739464	12	62037992	chr12:62037992:A:T	A	T	0.2846	0.06	2.102e-06	IFNy_C.albicanshyphae_PBMC_7days	0.330964	0.0315641
rs807587	2	15659856	chr2:15659856:C:G	C	G	0.3246	0.0702	3.757e-06	IFNy_C.albicanshyphae_PBMC_7days	0.356003	0.0317332
rs807586	2	15660004	chr2:15660004:T:C	T	C	0.3125	0.0703	8.764e-06	IFNy_C.albicanshyphae_PBMC_7days	0.356003	0.0317332
rs807583	2	15660597	chr2:15660597:G:A	A	G	-0.3121	0.0703	9.005e-06	IFNy_C.albicanshyphae_PBMC_7days	-0.356003	0.0317332
rs807579	2	15663460	chr2:15663460:T:C	T	C	0.3124	0.0703	8.878e-06	IFNy_C.albicanshyphae_PBMC_7days	0.356003	0.0317332
rs807578	2	15663516	chr2:15663516:G:C	C	G	-0.3124	0.0703	8.811e-06	IFNy_C.albicanshyphae_PBMC_7days	-0.356003	0.0317332
rs807589	2	15658661	chr2:15658661:C:A	A	C	-0.326	0.0702	3.476e-06	IFNy_C.albicanshyphae_PBMC_7days	-0.356054	0.0317803
rs34754340	3	46000345	chr3:46000345:C:T	T	C	0.3673	0.0772	1.938e-06	IL6_A.fumigatusconidiaSerum_PBMC_24h	-0.365662	0.0317836
rs2191031	3	45869378	chr3:45869378:G:A	A	G	0.2758	0.0613	6.804e-06	IL22_C.albicansconidia_PBMC_7days	-0.30643	0.0317892
rs34754340	3	46000345	chr3:46000345:C:T	T	C	0.3673	0.0772	1.938e-06	IL1b_MSUC16_PBMC_24h	-0.350745	0.0317996
rs7152677	14	31953540	chr14:31953540:G:C	C	G	0.2637	0.0548	1.524e-06	IL6_B.burgdorferi_PBMC_24h	0.228462	0.0319991
rs71615438	3	45998376	chr3:45998376:A:G	A	G	-0.3666	0.0772	2.041e-06	IL6_A.fumigatusconidiaSerum_PBMC_24h	0.365226	0.0320877
rs6949642	7	158232636	chr7:158232636:C:A	A	C	0.2273	0.0509	8.017e-06	IFNy_C.albicanshyphae_PBMC_7days	0.270015	0.0321365
rs36023124	3	45997568	chr3:45997568:G:C	C	G	0.3665	0.0771	2.013e-06	IL6_A.fumigatusconidiaSerum_PBMC_24h	-0.36508	0.0321939
rs17330872	3	45993605	chr3:45993605:A:G	A	G	-0.3702	0.0774	1.741e-06	IL6_A.fumigatusconidiaSerum_PBMC_24h	0.3641	0.0327699
rs633862	9	133279871	chr9:133279871:T:C	T	C	0.2534	0.0515	8.789e-07	IL6_Influenza_PBMC_24h	0.389244	0.0336269
rs1491950	3	46096615	chr3:46096615:G:A	A	G	0.3544	0.078	5.545e-06	IL6_A.fumigatusconidiaSerum_PBMC_24h	-0.350732	0.0336775
rs2080811	2	15584186	chr2:15584186:G:A	A	G	-0.329	0.0676	1.115e-06	TNFA_S.aureus_PBMC_24h	-0.278825	0.033746
rs6949642	7	158232636	chr7:158232636:C:A	A	C	0.2273	0.0509	8.017e-06	IL22_C.albicanshyphae_PBMC_7days	0.252987	0.0337696
rs12619108	2	15586369	chr2:15586369:G:A	A	G	-0.315	0.0658	1.676e-06	TNFA_S.aureus_PBMC_24h	-0.278209	0.0338934
rs12619874	2	15586997	chr2:15586997:G:C	C	G	-0.3204	0.0665	1.462e-06	IL1b_MTB_PBMC_24h	0.259577	0.0339649
rs13263570	8	121845942	chr8:121845942:G:A	A	G	-0.2298	0.0516	8.495e-06	IL1b_MSUC16_PBMC_24h	0.224984	0.0347978
rs4668946	2	15624494	chr2:15624494:A:G	A	G	0.3109	0.0679	4.715e-06	IFNy_Cryptococcus_PBMC_7days	-0.269308	0.0348085
rs12614308	2	15624914	chr2:15624914:G:A	A	G	-0.3109	0.0679	4.715e-06	IFNy_Cryptococcus_PBMC_7days	0.269308	0.0348085
rs71615438	3	45998376	chr3:45998376:A:G	A	G	-0.3666	0.0772	2.041e-06	IL1b_MSUC16_PBMC_24h	0.34468	0.0349981
rs62122279	2	15621842	chr2:15621842:T:C	T	C	0.3047	0.0678	6.906e-06	IFNy_Cryptococcus_PBMC_7days	-0.269047	0.0350097
rs807576	2	15664332	chr2:15664332:T:C	T	C	0.3185	0.0704	6.145e-06	IFNy_C.albicanshyphae_PBMC_7days	0.347054	0.0350099
rs807590	2	15657801	chr2:15657801:G:T	T	G	-0.3146	0.0696	6.114e-06	IFNy_C.albicanshyphae_PBMC_7days	-0.349595	0.035298
rs17330872	3	45993605	chr3:45993605:A:G	A	G	-0.3702	0.0774	1.741e-06	IFNy_A.fumigatusconidia_PBMC_7days	-0.37847	0.0358639
rs10506436	12	62028786	chr12:62028786:T:A	A	T	-0.2811	0.06	2.841e-06	IFNy_C.albicanshyphae_PBMC_7days	-0.322809	0.0358891
rs7152677	14	31953540	chr14:31953540:G:C	C	G	0.2637	0.0548	1.524e-06	IL1b_B.fragilis_PBMC_24h	-0.233242	0.0361112
rs17330872	3	45993605	chr3:45993605:A:G	A	G	-0.3702	0.0774	1.741e-06	IL22_A.fumigatusconidia_PBMC_7days	-0.423353	0.0361268
rs36023124	3	45997568	chr3:45997568:G:C	C	G	0.3665	0.0771	2.013e-06	IL22_A.fumigatusconidia_PBMC_7days	0.422522	0.0363798
rs12619874	2	15586997	chr2:15586997:G:C	C	G	-0.3204	0.0665	1.462e-06	TNFA_C.albicansconidia_PBMC_24h	-0.166557	0.0364267
rs71615438	3	45998376	chr3:45998376:A:G	A	G	-0.3666	0.0772	2.041e-06	IL22_A.fumigatusconidia_PBMC_7days	-0.422301	0.0364378
rs10877786	12	62070198	chr12:62070198:T:G	T	G	0.2964	0.0597	6.887e-07	IL22_C.albicansconidia_PBMC_7days	0.28996	0.0364436
rs4797120	18	3725189	chr18:3725189:G:C	C	G	-0.2956	0.0621	1.906e-06	TNFA_Pam3Cys_PBMC_24h	-0.221026	0.0364861
rs36122610	3	45981341	chr3:45981341:G:A	A	G	0.3673	0.0775	2.175e-06	IL6_A.fumigatusconidiaSerum_PBMC_24h	-0.356013	0.0364904
rs34442130	3	45983037	chr3:45983037:T:A	A	T	0.3674	0.0775	2.161e-06	IL6_A.fumigatusconidiaSerum_PBMC_24h	-0.356011	0.0364914
rs13075758	3	45983556	chr3:45983556:G:A	A	G	0.3672	0.0775	2.189e-06	IL6_A.fumigatusconidiaSerum_PBMC_24h	-0.355936	0.0365205
rs36023124	3	45997568	chr3:45997568:G:C	C	G	0.3665	0.0771	2.013e-06	IL1b_MSUC16_PBMC_24h	-0.341899	0.0365435
rs807636	2	15627828	chr2:15627828:C:T	T	C	-0.365	0.0772	2.254e-06	IL17_C.albicanshyphae_PBMC_7days	-0.327077	0.0366123
rs36023124	3	45997568	chr3:45997568:G:C	C	G	0.3665	0.0771	2.013e-06	IFNy_A.fumigatusconidia_PBMC_7days	0.376711	0.036622
rs73833520	3	46016375	chr3:46016375:A:G	A	G	-0.3679	0.0768	1.69e-06	IL22_A.fumigatusconidia_PBMC_7days	-0.41464	0.0366859
rs35669129	3	46013758	chr3:46013758:G:A	A	G	0.3746	0.0768	1.081e-06	IL6_A.fumigatusconidiaSerum_PBMC_24h	-0.355003	0.0366896
rs34754340	3	46000345	chr3:46000345:C:T	T	C	0.3673	0.0772	1.938e-06	IL22_A.fumigatusconidia_PBMC_7days	0.421339	0.0367607
rs13063033	3	46040989	chr3:46040989:G:A	A	G	0.3555	0.0772	4.115e-06	IL6_A.fumigatusconidiaSerum_PBMC_24h	-0.329784	0.0367641
rs10087789	8	121836324	chr8:121836324:C:G	C	G	0.2327	0.0518	6.995e-06	IL1b_MSUC16_PBMC_24h	-0.224414	0.0367716
rs71615438	3	45998376	chr3:45998376:A:G	A	G	-0.3666	0.0772	2.041e-06	IFNy_A.fumigatusconidia_PBMC_7days	-0.376289	0.036793
rs9739956	12	62065731	chr12:62065731:T:C	T	C	0.2934	0.0598	9.449e-07	IL22_C.albicansconidia_PBMC_7days	0.289344	0.036838
rs10091098	8	121836590	chr8:121836590:G:A	A	G	-0.233	0.0508	4.554e-06	IL1b_MSUC16_PBMC_24h	0.224307	0.03686
rs13081151	3	46014224	chr3:46014224:G:A	A	G	0.3751	0.0777	1.38e-06	IL6_A.fumigatusconidiaSerum_PBMC_24h	-0.354498	0.0369258
rs807635	2	15629483	chr2:15629483:C:T	T	C	-0.3579	0.0765	2.852e-06	IL17_C.albicanshyphae_PBMC_7days	-0.326092	0.0369484
rs13081213	3	46014417	chr3:46014417:C:T	T	C	0.3746	0.0768	1.084e-06	IL6_A.fumigatusconidiaSerum_PBMC_24h	-0.354188	0.0370876
rs34836513	3	46004967	chr3:46004967:G:A	A	G	0.3674	0.0772	1.963e-06	IL22_A.fumigatusconidia_PBMC_7days	0.419373	0.0373246
rs35751180	3	46014681	chr3:46014681:C:T	T	C	0.3731	0.0774	1.417e-06	IL6_A.fumigatusconidiaSerum_PBMC_24h	-0.353518	0.0373354
rs34168660	3	46014670	chr3:46014670:G:A	A	G	0.375	0.0768	1.057e-06	IL6_A.fumigatusconidiaSerum_PBMC_24h	-0.353606	0.0373777
rs34754340	3	46000345	chr3:46000345:C:T	T	C	0.3673	0.0772	1.938e-06	IFNy_A.fumigatusconidia_PBMC_7days	0.374868	0.0374049
rs4389947	8	121816361	chr8:121816361:G:A	A	G	-0.2364	0.0517	4.907e-06	IL1b_MSUC16_PBMC_24h	0.223356	0.0377212
rs4362758	3	46015419	chr3:46015419:T:A	A	T	0.3681	0.0768	1.665e-06	IL6_A.fumigatusconidiaSerum_PBMC_24h	-0.352644	0.03786
rs7152677	14	31953540	chr14:31953540:G:C	C	G	0.2637	0.0548	1.524e-06	IL1b_E.Coli_PBMC_24h	-0.209361	0.0382836
rs34836513	3	46004967	chr3:46004967:G:A	A	G	0.3674	0.0772	1.963e-06	IFNy_A.fumigatusconidia_PBMC_7days	0.371965	0.0385772
rs10088118	8	121806381	chr8:121806381:G:C	C	G	-0.2329	0.0517	6.792e-06	IL1b_MSUC16_PBMC_24h	0.222025	0.0389553
rs807581	2	15662227	chr2:15662227:T:G	T	G	0.3698	0.0806	4.511e-06	IL1b_MTB_PBMC_24h	-0.274825	0.0392882
rs71327014	3	46059974	chr3:46059974:C:T	T	C	0.3556	0.0773	4.25e-06	IL22_A.fumigatusconidia_PBMC_7days	0.406077	0.03935
rs71327015	3	46060681	chr3:46060681:G:C	C	G	0.3585	0.0773	3.566e-06	IL22_A.fumigatusconidia_PBMC_7days	0.406077	0.03935
rs34492478	3	46097350	chr3:46097350:A:T	A	T	-0.3562	0.078	4.945e-06	IL6_A.fumigatusconidiaSerum_PBMC_24h	0.341688	0.0394188
rs34047915	3	46058999	chr3:46058999:C:T	T	C	0.3555	0.0773	4.288e-06	IL22_A.fumigatusconidia_PBMC_7days	0.405866	0.0394566
rs34127208	3	46062188	chr3:46062188:G:T	T	G	0.3554	0.0773	4.314e-06	IL22_A.fumigatusconidia_PBMC_7days	0.405838	0.0394657
rs35516580	3	46066006	chr3:46066006:A:G	A	G	-0.3562	0.0773	4.131e-06	IL22_A.fumigatusconidia_PBMC_7days	-0.405751	0.0395038
rs34766614	3	46066109	chr3:46066109:A:G	A	G	-0.3484	0.0775	6.994e-06	IL22_A.fumigatusconidia_PBMC_7days	-0.405751	0.0395038
rs35420565	3	46058646	chr3:46058646:C:G	C	G	-0.3556	0.0773	4.262e-06	IL22_A.fumigatusconidia_PBMC_7days	-0.405653	0.0395637
rs2191031	3	45869378	chr3:45869378:G:A	A	G	0.2758	0.0613	6.804e-06	IL22_A.fumigatusconidia_PBMC_7days	0.318673	0.0396578
rs2302934	2	15613155	chr2:15613155:C:G	C	G	0.3393	0.076	8.105e-06	IL17_C.albicanshyphae_PBMC_7days	0.322186	0.0399648
rs12616567	2	15615498	chr2:15615498:A:C	A	C	0.3427	0.0762	6.847e-06	IL17_C.albicanshyphae_PBMC_7days	0.322186	0.0399648
rs633862	9	133279871	chr9:133279871:T:C	T	C	0.2534	0.0515	8.789e-07	IL1b_C.albicanshyphae_PBMC_24h	0.157685	0.0399723
rs13096741	3	46057662	chr3:46057662:C:T	T	C	0.3556	0.0773	4.273e-06	IL22_A.fumigatusconidia_PBMC_7days	0.404792	0.0399972
rs34718164	3	46057034	chr3:46057034:C:G	C	G	-0.3556	0.0773	4.25e-06	IL22_A.fumigatusconidia_PBMC_7days	-0.404356	0.040217
rs71327006	3	46017416	chr3:46017416:G:A	A	G	0.3628	0.0774	2.768e-06	IL22_A.fumigatusconidia_PBMC_7days	0.402795	0.0408332
rs77399277	3	46055306	chr3:46055306:T:C	T	C	-0.3556	0.0773	4.25e-06	IL22_A.fumigatusconidia_PBMC_7days	-0.402794	0.0410029
rs34340587	3	46054551	chr3:46054551:G:A	A	G	0.3542	0.0773	4.631e-06	IL22_A.fumigatusconidia_PBMC_7days	0.402663	0.0410729
rs12610495	19	4717660	chr19:4717660:A:G	A	G	-0.2534	0.0556	5.204e-06	TNFA_MSUC16_PBMC_24h	0.149402	0.0410958
rs71327007	3	46017757	chr3:46017757:C:T	T	C	0.3643	0.0774	2.51e-06	IL22_A.fumigatusconidia_PBMC_7days	0.401966	0.0412262
rs613534	9	133267707	chr9:133267707:G:A	A	G	-0.2801	0.0517	6.157e-08	IL6_MSUC16_PBMC_24h	-0.202206	0.0412434
rs35772789	3	46053612	chr3:46053612:A:G	A	G	-0.3544	0.0773	4.52e-06	IL22_A.fumigatusconidia_PBMC_7days	-0.401883	0.0414598
rs35454877	3	46017992	chr3:46017992:T:C	T	C	-0.3679	0.0768	1.69e-06	IL22_A.fumigatusconidia_PBMC_7days	-0.401402	0.0415006
rs34452002	3	46101695	chr3:46101695:C:T	T	C	0.3556	0.0779	4.949e-06	IL22_A.fumigatusconidia_PBMC_7days	0.400026	0.041527
rs34093271	3	46103489	chr3:46103489:G:T	T	G	0.3558	0.0779	4.893e-06	IL22_A.fumigatusconidia_PBMC_7days	0.400163	0.0415476
rs74586549	3	45884551	chr3:45884551:C:T	T	C	0.3443	0.0768	7.335e-06	TNFA_S.aureus_PBMC_24h	0.319181	0.0415896
rs73833520	3	46016375	chr3:46016375:A:G	A	G	-0.3679	0.0768	1.69e-06	IL6_A.fumigatusconidiaSerum_PBMC_24h	0.341038	0.0418403
rs34863575	3	46052571	chr3:46052571:A:G	A	G	-0.3543	0.0773	4.532e-06	IL22_A.fumigatusconidia_PBMC_7days	-0.400947	0.0419302
rs12610495	19	4717660	chr19:4717660:A:G	A	G	-0.2534	0.0556	5.204e-06	IL6_Influenza_PBMC_24h	0.409934	0.0422065
rs13091868	3	46081551	chr3:46081551:A:G	A	G	-0.3538	0.0773	4.718e-06	IL6_A.fumigatusconidiaSerum_PBMC_24h	0.336021	0.0423363
rs13092030	3	46081563	chr3:46081563:C:T	T	C	0.354	0.0773	4.66e-06	IL6_A.fumigatusconidiaSerum_PBMC_24h	-0.336021	0.0423363
rs17215981	3	46082926	chr3:46082926:A:G	A	G	-0.3547	0.0773	4.473e-06	IL6_A.fumigatusconidiaSerum_PBMC_24h	0.336021	0.0423363
rs13089554	3	46086065	chr3:46086065:G:A	A	G	0.3547	0.0774	4.611e-06	IL6_A.fumigatusconidiaSerum_PBMC_24h	-0.336021	0.0423363
rs13095717	3	46087050	chr3:46087050:G:A	A	G	0.3548	0.0774	4.583e-06	IL6_A.fumigatusconidiaSerum_PBMC_24h	-0.336021	0.0423363
rs13075528	3	46087217	chr3:46087217:T:C	T	C	-0.3549	0.0775	4.63e-06	IL6_A.fumigatusconidiaSerum_PBMC_24h	0.336021	0.0423363
rs13095602	3	46087221	chr3:46087221:A:G	A	G	-0.3547	0.0774	4.599e-06	IL6_A.fumigatusconidiaSerum_PBMC_24h	0.336021	0.0423363
rs71327023	3	46089733	chr3:46089733:C:G	C	G	-0.3539	0.0777	5.188e-06	IL6_A.fumigatusconidiaSerum_PBMC_24h	0.336021	0.0423363
rs13063527	3	46094198	chr3:46094198:G:A	A	G	0.3561	0.0777	4.509e-06	IL6_A.fumigatusconidiaSerum_PBMC_24h	-0.336021	0.0423363
rs13068570	3	46094946	chr3:46094946:A:G	A	G	-0.3561	0.0777	4.608e-06	IL6_A.fumigatusconidiaSerum_PBMC_24h	0.336021	0.0423363
rs4373103	3	46096963	chr3:46096963:G:A	A	G	0.3547	0.078	5.417e-06	IL6_A.fumigatusconidiaSerum_PBMC_24h	-0.336021	0.0423363
rs71327024	3	46098581	chr3:46098581:G:T	T	G	0.3547	0.078	5.371e-06	IL6_A.fumigatusconidiaSerum_PBMC_24h	-0.336021	0.0423363
rs71327017	3	46069721	chr3:46069721:T:C	T	C	-0.3576	0.0774	3.798e-06	IL6_A.fumigatusconidiaSerum_PBMC_24h	0.335921	0.0424032
rs13072267	3	46074518	chr3:46074518:T:A	A	T	0.3543	0.0773	4.567e-06	IL6_A.fumigatusconidiaSerum_PBMC_24h	-0.335921	0.0424032
rs36057789	3	46075604	chr3:46075604:A:G	A	G	-0.3551	0.0773	4.363e-06	IL6_A.fumigatusconidiaSerum_PBMC_24h	0.335921	0.0424032
rs76647202	3	46076468	chr3:46076468:A:G	A	G	-0.3542	0.0773	4.595e-06	IL6_A.fumigatusconidiaSerum_PBMC_24h	0.335921	0.0424032
rs71327021	3	46079025	chr3:46079025:A:G	A	G	-0.3542	0.0773	4.611e-06	IL6_A.fumigatusconidiaSerum_PBMC_24h	0.335921	0.0424032
rs34460587	3	46100972	chr3:46100972:C:T	T	C	0.3557	0.0779	4.931e-06	IL6_A.fumigatusconidiaSerum_PBMC_24h	-0.335926	0.0425338
rs807594	2	15654931	chr2:15654931:C:T	T	C	-0.302	0.0682	9.435e-06	IL17_C.albicanshyphae_PBMC_7days	-0.308921	0.0426197
rs34452002	3	46101695	chr3:46101695:C:T	T	C	0.3556	0.0779	4.949e-06	IL6_A.fumigatusconidiaSerum_PBMC_24h	-0.335691	0.0427758
rs6970487	7	158227455	chr7:158227455:A:G	A	G	-0.2327	0.0509	4.889e-06	IFNy_C.albicanshyphae_PBMC_7days	-0.250983	0.0428156
rs62122279	2	15621842	chr2:15621842:T:C	T	C	0.3047	0.0678	6.906e-06	IL17_C.albicanshyphae_PBMC_7days	0.305878	0.0428939
rs4797120	18	3725189	chr18:3725189:G:C	C	G	-0.2956	0.0621	1.906e-06	IL6_MSUC16_PBMC_24h	-0.2233	0.042955
rs34093271	3	46103489	chr3:46103489:G:T	T	G	0.3558	0.0779	4.893e-06	IL6_A.fumigatusconidiaSerum_PBMC_24h	-0.335506	0.0429835
rs79808866	2	15604860	chr2:15604860:T:G	T	G	0.3357	0.0754	8.588e-06	IL1b_Borreliamix_PBMC_24h	-0.219991	0.0429899
rs3770462	2	15609200	chr2:15609200:T:G	T	G	0.3409	0.0757	6.737e-06	IL1b_Borreliamix_PBMC_24h	-0.219924	0.0430378
rs4668941	2	15610007	chr2:15610007:T:G	T	G	0.3359	0.0754	8.511e-06	IL1b_Borreliamix_PBMC_24h	-0.219924	0.0430378
rs4668946	2	15624494	chr2:15624494:A:G	A	G	0.3109	0.0679	4.715e-06	IL17_C.albicanshyphae_PBMC_7days	0.305538	0.0430995
rs12614308	2	15624914	chr2:15624914:G:A	A	G	-0.3109	0.0679	4.715e-06	IL17_C.albicanshyphae_PBMC_7days	-0.305538	0.0430995
rs41264195	2	15606096	chr2:15606096:C:T	T	C	-0.3359	0.0754	8.49e-06	IL1b_Borreliamix_PBMC_24h	0.219871	0.043107
rs74586549	3	45884551	chr3:45884551:C:T	T	C	0.3443	0.0768	7.335e-06	IL22_A.fumigatusconidia_PBMC_7days	0.380617	0.0431214
rs34127208	3	46062188	chr3:46062188:G:T	T	G	0.3554	0.0773	4.314e-06	IL1b_MSUC16_PBMC_24h	-0.322841	0.0431246
rs71327014	3	46059974	chr3:46059974:C:T	T	C	0.3556	0.0773	4.25e-06	IL1b_MSUC16_PBMC_24h	-0.322764	0.0431755
rs71327015	3	46060681	chr3:46060681:G:C	C	G	0.3585	0.0773	3.566e-06	IL1b_MSUC16_PBMC_24h	-0.322764	0.0431755
rs35516580	3	46066006	chr3:46066006:A:G	A	G	-0.3562	0.0773	4.131e-06	IL1b_MSUC16_PBMC_24h	0.322679	0.0432258
rs34766614	3	46066109	chr3:46066109:A:G	A	G	-0.3484	0.0775	6.994e-06	IL1b_MSUC16_PBMC_24h	0.322679	0.0432258
rs34047915	3	46058999	chr3:46058999:C:T	T	C	0.3555	0.0773	4.288e-06	IL1b_MSUC16_PBMC_24h	-0.322654	0.0432512
rs35420565	3	46058646	chr3:46058646:C:G	C	G	-0.3556	0.0773	4.262e-06	IL1b_MSUC16_PBMC_24h	0.322542	0.0433273
rs3965316	7	158231123	chr7:158231123:C:T	T	C	0.2305	0.0509	6.025e-06	IFNy_C.albicanshyphae_PBMC_7days	0.250208	0.0433728
rs6930922	6	20314659	chr6:20314659:C:T	T	C	0.265	0.058	4.856e-06	IL17_MTB_PBMC_7days	0.213327	0.043388
rs6974918	7	158227592	chr7:158227592:T:G	T	G	-0.2313	0.0509	5.549e-06	IFNy_C.albicanshyphae_PBMC_7days	-0.250066	0.0434059
rs6951312	7	158227595	chr7:158227595:C:A	A	C	0.2315	0.0509	5.475e-06	IFNy_C.albicanshyphae_PBMC_7days	0.250066	0.0434059
rs6974924	7	158227601	chr7:158227601:T:C	T	C	-0.2315	0.0509	5.475e-06	IFNy_C.albicanshyphae_PBMC_7days	-0.250066	0.0434059
rs6963124	7	158230897	chr7:158230897:T:A	A	T	0.2323	0.0509	5.051e-06	IFNy_C.albicanshyphae_PBMC_7days	0.250049	0.0435018
rs633862	9	133279871	chr9:133279871:T:C	T	C	0.2534	0.0515	8.789e-07	TNFA_Influenza_PBMC_24h	0.260646	0.0435072
rs10273930	7	158232429	chr7:158232429:A:G	A	G	-0.2288	0.0509	7.002e-06	IFNy_C.albicanshyphae_PBMC_7days	-0.250024	0.0435195
rs10276960	7	158232334	chr7:158232334:T:C	T	C	-0.2305	0.0509	5.934e-06	IFNy_C.albicanshyphae_PBMC_7days	-0.249984	0.0435547
rs2335848	7	158229411	chr7:158229411:A:G	A	G	-0.2321	0.051	5.355e-06	IFNy_C.albicanshyphae_PBMC_7days	-0.24988	0.0436039
rs13096741	3	46057662	chr3:46057662:C:T	T	C	0.3556	0.0773	4.273e-06	IL1b_MSUC16_PBMC_24h	-0.322088	0.0436357
rs911360	6	20314488	chr6:20314488:C:T	T	C	0.2673	0.058	4.085e-06	IL17_MTB_PBMC_7days	0.213219	0.0437595
rs34718164	3	46057034	chr3:46057034:C:G	C	G	-0.3556	0.0773	4.25e-06	IL1b_MSUC16_PBMC_24h	0.321855	0.0437922
rs550057	9	133271182	chr9:133271182:T:C	T	C	0.2681	0.0562	1.861e-06	IL1b_LPS1ng_PBMC_24h	0.265999	0.0439063
rs17330872	3	45993605	chr3:45993605:A:G	A	G	-0.3702	0.0774	1.741e-06	IL1b_MSUC16_PBMC_24h	0.329716	0.0439369
rs13063033	3	46040989	chr3:46040989:G:A	A	G	0.3555	0.0772	4.115e-06	IL22_B.burgdorferi_PBMC_7days	-0.306326	0.0440375
rs807581	2	15662227	chr2:15662227:T:G	T	G	0.3698	0.0806	4.511e-06	IL17_C.albicanshyphae_PBMC_7days	0.318791	0.044089
rs13093179	3	46104822	chr3:46104822:G:T	T	G	0.3557	0.0779	4.914e-06	IL22_A.fumigatusconidia_PBMC_7days	0.400345	0.0440915
rs34679077	3	46046500	chr3:46046500:G:A	A	G	0.3609	0.0774	3.125e-06	IL22_A.fumigatusconidia_PBMC_7days	0.39653	0.0441574
rs807592	2	15657078	chr2:15657078:T:C	T	C	0.3573	0.0788	5.82e-06	IL17_C.albicanshyphae_PBMC_7days	0.321242	0.0441995
rs73833520	3	46016375	chr3:46016375:A:G	A	G	-0.3679	0.0768	1.69e-06	IL1b_MSUC16_PBMC_24h	0.323429	0.0442405
rs71327025	3	46106012	chr3:46106012:A:G	A	G	-0.3556	0.0779	4.962e-06	IL6_A.fumigatusconidiaSerum_PBMC_24h	0.33424	0.044314
rs73833520	3	46016375	chr3:46016375:A:G	A	G	-0.3679	0.0768	1.69e-06	IL6_LPS100ng_PBMC_24h	0.203438	0.044316
rs77399277	3	46055306	chr3:46055306:T:C	T	C	-0.3556	0.0773	4.25e-06	IL1b_MSUC16_PBMC_24h	0.321016	0.0443525
rs3774641	3	45896341	chr3:45896341:G:T	T	G	0.2741	0.0605	5.947e-06	IL6_Influenza_PBMC_24h	-0.477004	0.0443885
rs41264195	2	15606096	chr2:15606096:C:T	T	C	-0.3359	0.0754	8.49e-06	IL1b_B.burgdorferi_PBMC_24h	0.224398	0.0444111
rs79808866	2	15604860	chr2:15604860:T:G	T	G	0.3357	0.0754	8.588e-06	IL1b_B.burgdorferi_PBMC_24h	-0.224342	0.0444623
rs34340587	3	46054551	chr3:46054551:G:A	A	G	0.3542	0.0773	4.631e-06	IL1b_MSUC16_PBMC_24h	-0.320853	0.044465
rs3770462	2	15609200	chr2:15609200:T:G	T	G	0.3409	0.0757	6.737e-06	IL1b_B.burgdorferi_PBMC_24h	-0.224267	0.044517
rs4668941	2	15610007	chr2:15610007:T:G	T	G	0.3359	0.0754	8.511e-06	IL1b_B.burgdorferi_PBMC_24h	-0.224267	0.044517
rs13093179	3	46104822	chr3:46104822:G:T	T	G	0.3557	0.0779	4.914e-06	IL6_A.fumigatusconidiaSerum_PBMC_24h	-0.337089	0.044664
rs71327025	3	46106012	chr3:46106012:A:G	A	G	-0.3556	0.0779	4.962e-06	IL22_A.fumigatusconidia_PBMC_7days	-0.395227	0.044677
rs35772789	3	46053612	chr3:46053612:A:G	A	G	-0.3544	0.0773	4.52e-06	IL1b_MSUC16_PBMC_24h	0.320312	0.044818
rs35539222	3	46112780	chr3:46112780:T:C	T	C	-0.3556	0.0779	4.962e-06	IL6_A.fumigatusconidiaSerum_PBMC_24h	0.333508	0.0448773
rs35110864	3	46112965	chr3:46112965:G:A	A	G	0.3555	0.0779	4.992e-06	IL6_A.fumigatusconidiaSerum_PBMC_24h	-0.333508	0.0448773
rs807595	2	15654550	chr2:15654550:C:T	T	C	-0.3019	0.0682	9.522e-06	IFNy_C.albicanshyphae_PBMC_7days	-0.33124	0.0449484
rs77399277	3	46055306	chr3:46055306:T:C	T	C	-0.3556	0.0773	4.25e-06	IL6_LPS100ng_PBMC_24h	0.201339	0.0450465
rs34340587	3	46054551	chr3:46054551:G:A	A	G	0.3542	0.0773	4.631e-06	IL6_LPS100ng_PBMC_24h	-0.201327	0.0450643
rs34127208	3	46062188	chr3:46062188:G:T	T	G	0.3554	0.0773	4.314e-06	IL6_LPS100ng_PBMC_24h	-0.201293	0.0450675
rs34718164	3	46057034	chr3:46057034:C:G	C	G	-0.3556	0.0773	4.25e-06	IL6_LPS100ng_PBMC_24h	0.201307	0.0450757
rs807599	2	15652990	chr2:15652990:T:C	T	C	0.3084	0.0674	4.791e-06	IFNy_C.albicanshyphae_PBMC_7days	0.330535	0.0450858
rs13096741	3	46057662	chr3:46057662:C:T	T	C	0.3556	0.0773	4.273e-06	IL6_LPS100ng_PBMC_24h	-0.201293	0.0450866
rs34863575	3	46052571	chr3:46052571:A:G	A	G	-0.3543	0.0773	4.532e-06	IL6_LPS100ng_PBMC_24h	0.201288	0.0450881
rs35772789	3	46053612	chr3:46053612:A:G	A	G	-0.3544	0.0773	4.52e-06	IL6_LPS100ng_PBMC_24h	0.201291	0.045093
rs35516580	3	46066006	chr3:46066006:A:G	A	G	-0.3562	0.0773	4.131e-06	IL6_LPS100ng_PBMC_24h	0.201256	0.0451026
rs34766614	3	46066109	chr3:46066109:A:G	A	G	-0.3484	0.0775	6.994e-06	IL6_LPS100ng_PBMC_24h	0.201256	0.0451026
rs35420565	3	46058646	chr3:46058646:C:G	C	G	-0.3556	0.0773	4.262e-06	IL6_LPS100ng_PBMC_24h	0.20126	0.0451117
rs34047915	3	46058999	chr3:46058999:C:T	T	C	0.3555	0.0773	4.288e-06	IL6_LPS100ng_PBMC_24h	-0.20125	0.0451187
rs34679077	3	46046500	chr3:46046500:G:A	A	G	0.3609	0.0774	3.125e-06	IL6_LPS100ng_PBMC_24h	-0.201167	0.0451216
rs71327014	3	46059974	chr3:46059974:C:T	T	C	0.3556	0.0773	4.25e-06	IL6_LPS100ng_PBMC_24h	-0.201239	0.045126
rs71327015	3	46060681	chr3:46060681:G:C	C	G	0.3585	0.0773	3.566e-06	IL6_LPS100ng_PBMC_24h	-0.201239	0.045126
rs34863575	3	46052571	chr3:46052571:A:G	A	G	-0.3543	0.0773	4.532e-06	IL1b_MSUC16_PBMC_24h	0.319798	0.0451555
rs34438204	3	46039814	chr3:46039814:T:C	T	C	-0.3609	0.0774	3.125e-06	IL6_LPS100ng_PBMC_24h	0.200992	0.0452107
rs807596	2	15654457	chr2:15654457:G:A	A	G	-0.3016	0.0682	9.695e-06	IFNy_C.albicanshyphae_PBMC_7days	-0.330727	0.045228
rs35539222	3	46112780	chr3:46112780:T:C	T	C	-0.3556	0.0779	4.962e-06	IL6_LPS100ng_PBMC_24h	0.200967	0.0452439
rs35110864	3	46112965	chr3:46112965:G:A	A	G	0.3555	0.0779	4.992e-06	IL6_LPS100ng_PBMC_24h	-0.200967	0.0452439
rs9739464	12	62037992	chr12:62037992:A:T	A	T	0.2846	0.06	2.102e-06	IL6_MTB_PBMC_24h	0.225777	0.0452514
rs2088692	3	46035840	chr3:46035840:A:G	A	G	-0.3654	0.0768	1.959e-06	IL6_LPS100ng_PBMC_24h	0.200859	0.0452699
rs4389947	8	121816361	chr8:121816361:G:A	A	G	-0.2364	0.0517	4.907e-06	IFNy_Bacteroides_PBMC_7days	0.140306	0.0452983
rs35334665	3	46019726	chr3:46019726:T:C	T	C	-0.3632	0.0774	2.699e-06	IL22_A.fumigatusconidia_PBMC_7days	-0.393899	0.0452991
rs6791016	3	46033366	chr3:46033366:G:A	A	G	0.367	0.0769	1.8e-06	IL6_LPS100ng_PBMC_24h	-0.200757	0.0453352
rs6780028	3	46033598	chr3:46033598:A:C	A	C	-0.367	0.0769	1.8e-06	IL6_LPS100ng_PBMC_24h	0.200757	0.0453352
rs6790866	3	46033219	chr3:46033219:G:A	A	G	0.367	0.0769	1.795e-06	IL6_LPS100ng_PBMC_24h	-0.200734	0.0453457
rs807598	2	15653525	chr2:15653525:G:A	A	G	-0.3069	0.0682	6.744e-06	IFNy_C.albicanshyphae_PBMC_7days	-0.330093	0.0453496
rs10506436	12	62028786	chr12:62028786:T:A	A	T	-0.2811	0.06	2.841e-06	IL6_MTB_PBMC_24h	-0.225503	0.0453538
rs35814488	3	46032431	chr3:46032431:A:G	A	G	-0.3672	0.0769	1.772e-06	IL6_LPS100ng_PBMC_24h	0.200711	0.0453564
rs34774687	3	46031822	chr3:46031822:T:C	T	C	-0.367	0.0769	1.795e-06	IL6_LPS100ng_PBMC_24h	0.200687	0.0453674
rs34619093	3	46031027	chr3:46031027:G:A	A	G	0.3625	0.0775	2.885e-06	IL6_LPS100ng_PBMC_24h	-0.200663	0.0453786
rs68087193	3	46031138	chr3:46031138:C:T	T	C	0.3673	0.0769	1.761e-06	IL6_LPS100ng_PBMC_24h	-0.200663	0.0453786
rs2102055	3	46031212	chr3:46031212:G:A	A	G	0.3591	0.0767	2.825e-06	IL6_LPS100ng_PBMC_24h	-0.200663	0.0453786
rs2102056	3	46031276	chr3:46031276:G:A	A	G	0.3671	0.0769	1.784e-06	IL6_LPS100ng_PBMC_24h	-0.200663	0.0453786
rs2088690	3	46031347	chr3:46031347:C:T	T	C	0.3671	0.0769	1.784e-06	IL6_LPS100ng_PBMC_24h	-0.200663	0.0453786
rs13060287	3	46030376	chr3:46030376:A:G	A	G	-0.3671	0.0769	1.789e-06	IL6_LPS100ng_PBMC_24h	0.200621	0.0454144
rs550057	9	133271182	chr9:133271182:T:C	T	C	0.2681	0.0562	1.861e-06	IL1b_S.aureus_PBMC_24h	0.11112	0.0454193
rs13082697	3	46030271	chr3:46030271:T:C	T	C	-0.3671	0.0769	1.782e-06	IL6_LPS100ng_PBMC_24h	0.200596	0.0454263
rs10088118	8	121806381	chr8:121806381:G:C	C	G	-0.2329	0.0517	6.792e-06	IFNy_Bacteroides_PBMC_7days	0.140275	0.0454274
rs36040135	3	46019812	chr3:46019812:A:G	A	G	-0.3679	0.0768	1.69e-06	IL22_A.fumigatusconidia_PBMC_7days	-0.39362	0.0454339
rs34438204	3	46039814	chr3:46039814:T:C	T	C	-0.3609	0.0774	3.125e-06	IL22_A.fumigatusconidia_PBMC_7days	-0.393995	0.045438
rs34562820	3	46029589	chr3:46029589:G:A	A	G	0.3625	0.0775	2.874e-06	IL6_LPS100ng_PBMC_24h	-0.20057	0.0454384
rs59166269	3	46028845	chr3:46028845:C:G	C	G	-0.3672	0.0769	1.772e-06	IL6_LPS100ng_PBMC_24h	0.200544	0.0454508
rs57437758	3	46028861	chr3:46028861:A:C	A	C	-0.3672	0.0769	1.772e-06	IL6_LPS100ng_PBMC_24h	0.200544	0.0454508
rs10091098	8	121836590	chr8:121836590:G:A	A	G	-0.233	0.0508	4.554e-06	IFNy_Bacteroides_PBMC_7days	0.14017	0.0454521
rs10087789	8	121836324	chr8:121836324:C:G	C	G	0.2327	0.0518	6.995e-06	IFNy_Bacteroides_PBMC_7days	-0.140168	0.0454586
rs13090194	3	46028081	chr3:46028081:A:C	A	C	-0.3672	0.0769	1.772e-06	IL6_LPS100ng_PBMC_24h	0.200517	0.0454634
rs71327010	3	46027343	chr3:46027343:G:T	T	G	0.3625	0.0774	2.828e-06	IL6_LPS100ng_PBMC_24h	-0.200462	0.0454896
rs35159820	3	46026981	chr3:46026981:A:G	A	G	-0.3673	0.0769	1.762e-06	IL6_LPS100ng_PBMC_24h	0.200434	0.0455032
rs35161099	3	46026015	chr3:46026015:T:G	T	G	-0.3625	0.0774	2.828e-06	IL6_LPS100ng_PBMC_24h	0.200405	0.0455169
rs12610495	19	4717660	chr19:4717660:A:G	A	G	-0.2534	0.0556	5.204e-06	IL6_Cryptococcus_PBMC_24h	0.397549	0.045539
rs35539222	3	46112780	chr3:46112780:T:C	T	C	-0.3556	0.0779	4.962e-06	IL22_A.fumigatusconidia_PBMC_7days	-0.393806	0.045549
rs35110864	3	46112965	chr3:46112965:G:A	A	G	0.3555	0.0779	4.992e-06	IL22_A.fumigatusconidia_PBMC_7days	0.393806	0.045549
rs35930050	3	46024271	chr3:46024271:G:A	A	G	0.3681	0.0768	1.665e-06	IL6_LPS100ng_PBMC_24h	-0.200285	0.045575
rs34584867	3	46024471	chr3:46024471:G:A	A	G	0.3681	0.0768	1.665e-06	IL6_LPS100ng_PBMC_24h	-0.200285	0.045575
rs35334665	3	46019726	chr3:46019726:T:C	T	C	-0.3632	0.0774	2.699e-06	IL6_LPS100ng_PBMC_24h	0.200437	0.0456186
rs13097556	3	46020505	chr3:46020505:T:C	T	C	-0.3679	0.0768	1.69e-06	IL6_LPS100ng_PBMC_24h	0.20033	0.0456227
rs13074382	3	46020348	chr3:46020348:A:G	A	G	-0.3679	0.0768	1.69e-06	IL6_LPS100ng_PBMC_24h	0.200347	0.0456266
rs876668	3	46022261	chr3:46022261:T:C	T	C	-0.368	0.0768	1.679e-06	IL6_LPS100ng_PBMC_24h	0.200157	0.0456375
rs36040135	3	46019812	chr3:46019812:A:G	A	G	-0.3679	0.0768	1.69e-06	IL6_LPS100ng_PBMC_24h	0.200399	0.0456408
rs35454877	3	46017992	chr3:46017992:T:C	T	C	-0.3679	0.0768	1.69e-06	IL6_LPS100ng_PBMC_24h	0.200542	0.045685
rs71327006	3	46017416	chr3:46017416:G:A	A	G	0.3628	0.0774	2.768e-06	IL6_LPS100ng_PBMC_24h	-0.200572	0.045693
rs71327007	3	46017757	chr3:46017757:C:T	T	C	0.3643	0.0774	2.51e-06	IL6_LPS100ng_PBMC_24h	-0.200542	0.045698
rs2230322	3	46021837	chr3:46021837:T:C	T	C	-0.368	0.0768	1.679e-06	IL6_LPS100ng_PBMC_24h	0.198687	0.0457642
rs7152677	14	31953540	chr14:31953540:G:C	C	G	0.2637	0.0548	1.524e-06	TNFA_MSUC16_PBMC_24h	0.164936	0.0457825
rs807597	2	15653780	chr2:15653780:T:C	T	C	0.3087	0.0675	4.802e-06	IFNy_C.albicanshyphae_PBMC_7days	0.32912	0.0459509
rs2302929	2	15595524	chr2:15595524:T:C	T	C	0.2976	0.0672	9.544e-06	IL22_C.albicanshyphae_PBMC_7days	0.304291	0.0460068
rs10156036	7	158224085	chr7:158224085:A:C	A	C	-0.2322	0.0509	4.963e-06	IFNy_C.albicanshyphae_PBMC_7days	-0.247182	0.0460432
rs71327006	3	46017416	chr3:46017416:G:A	A	G	0.3628	0.0774	2.768e-06	IL1b_MSUC16_PBMC_24h	-0.318142	0.0461164
rs71327025	3	46106012	chr3:46106012:A:G	A	G	-0.3556	0.0779	4.962e-06	IL6_LPS100ng_PBMC_24h	0.199931	0.0462756
rs12619108	2	15586369	chr2:15586369:G:A	A	G	-0.315	0.0658	1.676e-06	IFNy_Cryptococcus_PBMC_7days	0.248555	0.0462958
rs12619108	2	15586369	chr2:15586369:G:A	A	G	-0.315	0.0658	1.676e-06	IL1b_MTB_PBMC_24h	0.247726	0.0463046
rs2088692	3	46035840	chr3:46035840:A:G	A	G	-0.3654	0.0768	1.959e-06	IL22_A.fumigatusconidia_PBMC_7days	-0.392115	0.046398
rs2080811	2	15584186	chr2:15584186:G:A	A	G	-0.329	0.0676	1.115e-06	IL1b_MTB_PBMC_24h	0.24795	0.0464109
rs71327006	3	46017416	chr3:46017416:G:A	A	G	0.3628	0.0774	2.768e-06	IL6_A.fumigatusconidiaSerum_PBMC_24h	-0.331175	0.0464254
rs71327007	3	46017757	chr3:46017757:C:T	T	C	0.3643	0.0774	2.51e-06	IL1b_MSUC16_PBMC_24h	-0.317636	0.0464379
rs34460587	3	46100972	chr3:46100972:C:T	T	C	0.3557	0.0779	4.931e-06	IL22_A.fumigatusconidia_PBMC_7days	0.390666	0.0464561
rs2080811	2	15584186	chr2:15584186:G:A	A	G	-0.329	0.0676	1.115e-06	IFNy_Cryptococcus_PBMC_7days	0.248688	0.0464825
rs35454877	3	46017992	chr3:46017992:T:C	T	C	-0.3679	0.0768	1.69e-06	IL1b_MSUC16_PBMC_24h	0.317351	0.0466222
rs36122610	3	45981341	chr3:45981341:G:A	A	G	0.3673	0.0775	2.175e-06	IL22_B.burgdorferi_PBMC_7days	-0.326166	0.0467072
rs71327007	3	46017757	chr3:46017757:C:T	T	C	0.3643	0.0774	2.51e-06	IL6_A.fumigatusconidiaSerum_PBMC_24h	-0.330634	0.0467574
rs34679077	3	46046500	chr3:46046500:G:A	A	G	0.3609	0.0774	3.125e-06	IL1b_MSUC16_PBMC_24h	-0.317319	0.0467575
rs76860840	2	15618674	chr2:15618674:C:G	C	G	0.3536	0.0764	3.658e-06	IL17_C.albicanshyphae_PBMC_7days	0.310613	0.0467686
rs62120724	2	15593845	chr2:15593845:G:A	A	G	-0.2986	0.0675	9.728e-06	IL17_C.albicanshyphae_PBMC_7days	-0.299817	0.0468354
rs2032778	2	15596573	chr2:15596573:G:A	A	G	-0.299	0.0675	9.48e-06	IL17_C.albicanshyphae_PBMC_7days	-0.299817	0.0468354
rs13074382	3	46020348	chr3:46020348:A:G	A	G	-0.3679	0.0768	1.69e-06	IL22_A.fumigatusconidia_PBMC_7days	-0.390971	0.0468411
rs6791016	3	46033366	chr3:46033366:G:A	A	G	0.367	0.0769	1.8e-06	IL22_A.fumigatusconidia_PBMC_7days	0.391206	0.0468631
rs6780028	3	46033598	chr3:46033598:A:C	A	C	-0.367	0.0769	1.8e-06	IL22_A.fumigatusconidia_PBMC_7days	-0.391206	0.0468631
rs35454877	3	46017992	chr3:46017992:T:C	T	C	-0.3679	0.0768	1.69e-06	IL6_A.fumigatusconidiaSerum_PBMC_24h	0.330314	0.0469585
rs6790866	3	46033219	chr3:46033219:G:A	A	G	0.367	0.0769	1.795e-06	IL22_A.fumigatusconidia_PBMC_7days	0.39093	0.0470046
rs807627	2	15639565	chr2:15639565:T:C	T	C	0.3105	0.0679	4.792e-06	IL17_C.albicanshyphae_PBMC_7days	0.299328	0.0470064
rs807628	2	15638176	chr2:15638176:A:G	A	G	0.3095	0.0678	5.044e-06	IL17_C.albicanshyphae_PBMC_7days	0.299308	0.0470464
rs35814488	3	46032431	chr3:46032431:A:G	A	G	-0.3672	0.0769	1.772e-06	IL22_A.fumigatusconidia_PBMC_7days	-0.390654	0.0471468
rs13097556	3	46020505	chr3:46020505:T:C	T	C	-0.3679	0.0768	1.69e-06	IL22_A.fumigatusconidia_PBMC_7days	-0.390377	0.0471551
rs4595081	7	158215231	chr7:158215231:G:T	T	G	0.2285	0.0507	6.62e-06	IL6_B.burgdorferi_PBMC_24h	0.176716	0.0471726
rs10784278	12	62042165	chr12:62042165:T:A	A	T	-0.2836	0.06	2.318e-06	IL6_MTB_PBMC_24h	-0.223469	0.0472372
rs34774687	3	46031822	chr3:46031822:T:C	T	C	-0.367	0.0769	1.795e-06	IL22_A.fumigatusconidia_PBMC_7days	-0.390377	0.0472896
rs34442130	3	45983037	chr3:45983037:T:A	A	T	0.3674	0.0775	2.161e-06	IL22_B.burgdorferi_PBMC_7days	-0.325295	0.0472998
rs73833520	3	46016375	chr3:46016375:A:G	A	G	-0.3679	0.0768	1.69e-06	IFNy_A.fumigatusconidia_PBMC_7days	-0.351508	0.0473178
rs13075758	3	45983556	chr3:45983556:G:A	A	G	0.3672	0.0775	2.189e-06	IL22_B.burgdorferi_PBMC_7days	-0.32521	0.047345
rs4506155	7	158211289	chr7:158211289:G:A	A	G	0.2258	0.0508	8.619e-06	IL6_B.burgdorferi_PBMC_24h	0.176625	0.0473538
rs13060287	3	46030376	chr3:46030376:A:G	A	G	-0.3671	0.0769	1.789e-06	IL22_A.fumigatusconidia_PBMC_7days	-0.390141	0.0473986
rs34619093	3	46031027	chr3:46031027:G:A	A	G	0.3625	0.0775	2.885e-06	IL22_A.fumigatusconidia_PBMC_7days	0.390099	0.0474331
rs68087193	3	46031138	chr3:46031138:C:T	T	C	0.3673	0.0769	1.761e-06	IL22_A.fumigatusconidia_PBMC_7days	0.390099	0.0474331
rs2102055	3	46031212	chr3:46031212:G:A	A	G	0.3591	0.0767	2.825e-06	IL22_A.fumigatusconidia_PBMC_7days	0.390099	0.0474331
rs2102056	3	46031276	chr3:46031276:G:A	A	G	0.3671	0.0769	1.784e-06	IL22_A.fumigatusconidia_PBMC_7days	0.390099	0.0474331
rs2088690	3	46031347	chr3:46031347:C:T	T	C	0.3671	0.0769	1.784e-06	IL22_A.fumigatusconidia_PBMC_7days	0.390099	0.0474331
rs1491951	3	46100352	chr3:46100352:G:A	A	G	0.3485	0.0777	7.297e-06	IL6_A.fumigatusconidiaSerum_PBMC_24h	-0.325081	0.0474596
rs13082697	3	46030271	chr3:46030271:T:C	T	C	-0.3671	0.0769	1.782e-06	IL22_A.fumigatusconidia_PBMC_7days	-0.389861	0.0475429
rs10784279	12	62044016	chr12:62044016:C:T	T	C	-0.2778	0.0599	3.502e-06	IL6_MTB_PBMC_24h	-0.223033	0.0476548
rs34562820	3	46029589	chr3:46029589:G:A	A	G	0.3625	0.0775	2.874e-06	IL22_A.fumigatusconidia_PBMC_7days	0.38958	0.0476878
rs13093179	3	46104822	chr3:46104822:G:T	T	G	0.3557	0.0779	4.914e-06	IL6_LPS100ng_PBMC_24h	-0.200646	0.0477271
rs34438204	3	46039814	chr3:46039814:T:C	T	C	-0.3609	0.0774	3.125e-06	IL1b_MSUC16_PBMC_24h	0.315759	0.0477515
rs59166269	3	46028845	chr3:46028845:C:G	C	G	-0.3672	0.0769	1.772e-06	IL22_A.fumigatusconidia_PBMC_7days	-0.389298	0.0478333
rs57437758	3	46028861	chr3:46028861:A:C	A	C	-0.3672	0.0769	1.772e-06	IL22_A.fumigatusconidia_PBMC_7days	-0.389298	0.0478333
rs13090194	3	46028081	chr3:46028081:A:C	A	C	-0.3672	0.0769	1.772e-06	IL22_A.fumigatusconidia_PBMC_7days	-0.389015	0.0479795
rs13263570	8	121845942	chr8:121845942:G:A	A	G	-0.2298	0.0516	8.495e-06	IL1b_Influenza_PBMC_24h	0.346223	0.0480132
rs6948273	7	158222765	chr7:158222765:T:C	T	C	-0.2286	0.0509	6.989e-06	IFNy_C.albicanshyphae_PBMC_7days	-0.244784	0.0481031
rs34492478	3	46097350	chr3:46097350:A:T	A	T	-0.3562	0.078	4.945e-06	IL22_A.fumigatusconidia_PBMC_7days	-0.388385	0.0481279
rs71327010	3	46027343	chr3:46027343:G:T	T	G	0.3625	0.0774	2.828e-06	IL22_A.fumigatusconidia_PBMC_7days	0.388447	0.0482739
rs13381043	18	3724602	chr18:3724602:G:A	A	G	-0.325	0.0613	1.133e-07	IL1b_B.fragilis_PBMC_24h	-0.20782	0.0483159
rs35159820	3	46026981	chr3:46026981:A:G	A	G	-0.3673	0.0769	1.762e-06	IL22_A.fumigatusconidia_PBMC_7days	-0.388161	0.048422
rs2088692	3	46035840	chr3:46035840:A:G	A	G	-0.3654	0.0768	1.959e-06	IL1b_MSUC16_PBMC_24h	0.314663	0.0484458
rs911360	6	20314488	chr6:20314488:C:T	T	C	0.2673	0.058	4.085e-06	IL1b_C.albicanshyphae_PBMC_24h	-0.179804	0.0484674
rs6930922	6	20314659	chr6:20314659:C:T	T	C	0.265	0.058	4.856e-06	IL1b_C.albicanshyphae_PBMC_24h	-0.179504	0.0485612
rs35161099	3	46026015	chr3:46026015:T:G	T	G	-0.3625	0.0774	2.828e-06	IL22_A.fumigatusconidia_PBMC_7days	-0.387875	0.0485708
rs4595081	7	158215231	chr7:158215231:G:T	T	G	0.2285	0.0507	6.62e-06	IFNy_C.albicanshyphae_PBMC_7days	0.244292	0.0486353
rs35334665	3	46019726	chr3:46019726:T:C	T	C	-0.3632	0.0774	2.699e-06	IL1b_MSUC16_PBMC_24h	0.31424	0.0486369
rs6948273	7	158222765	chr7:158222765:T:C	T	C	-0.2286	0.0509	6.989e-06	IL6_B.burgdorferi_PBMC_24h	-0.175476	0.0486727
rs36040135	3	46019812	chr3:46019812:A:G	A	G	-0.3679	0.0768	1.69e-06	IL1b_MSUC16_PBMC_24h	0.314008	0.0487849
rs4506155	7	158211289	chr7:158211289:G:A	A	G	0.2258	0.0508	8.619e-06	IFNy_C.albicanshyphae_PBMC_7days	0.244179	0.0488088
rs6791016	3	46033366	chr3:46033366:G:A	A	G	0.367	0.0769	1.8e-06	IL1b_MSUC16_PBMC_24h	-0.314018	0.0488627
rs6780028	3	46033598	chr3:46033598:A:C	A	C	-0.367	0.0769	1.8e-06	IL1b_MSUC16_PBMC_24h	0.314018	0.0488627
rs6790866	3	46033219	chr3:46033219:G:A	A	G	0.367	0.0769	1.795e-06	IL1b_MSUC16_PBMC_24h	-0.313856	0.0489652
rs35814488	3	46032431	chr3:46032431:A:G	A	G	-0.3672	0.0769	1.772e-06	IL1b_MSUC16_PBMC_24h	0.313694	0.0490683
rs34774687	3	46031822	chr3:46031822:T:C	T	C	-0.367	0.0769	1.795e-06	IL1b_MSUC16_PBMC_24h	0.31353	0.0491717
rs35930050	3	46024271	chr3:46024271:G:A	A	G	0.3681	0.0768	1.665e-06	IL22_A.fumigatusconidia_PBMC_7days	0.38672	0.0491724
rs34584867	3	46024471	chr3:46024471:G:A	A	G	0.3681	0.0768	1.665e-06	IL22_A.fumigatusconidia_PBMC_7days	0.38672	0.0491724
rs62120724	2	15593845	chr2:15593845:G:A	A	G	-0.2986	0.0675	9.728e-06	IFNy_Cryptococcus_PBMC_7days	0.250629	0.0492368
rs2032778	2	15596573	chr2:15596573:G:A	A	G	-0.299	0.0675	9.48e-06	IFNy_Cryptococcus_PBMC_7days	0.250629	0.0492368
rs34619093	3	46031027	chr3:46031027:G:A	A	G	0.3625	0.0775	2.885e-06	IL1b_MSUC16_PBMC_24h	-0.313366	0.0492757
rs68087193	3	46031138	chr3:46031138:C:T	T	C	0.3673	0.0769	1.761e-06	IL1b_MSUC16_PBMC_24h	-0.313366	0.0492757
rs2102055	3	46031212	chr3:46031212:G:A	A	G	0.3591	0.0767	2.825e-06	IL1b_MSUC16_PBMC_24h	-0.313366	0.0492757
rs2102056	3	46031276	chr3:46031276:G:A	A	G	0.3671	0.0769	1.784e-06	IL1b_MSUC16_PBMC_24h	-0.313366	0.0492757
rs2088690	3	46031347	chr3:46031347:C:T	T	C	0.3671	0.0769	1.784e-06	IL1b_MSUC16_PBMC_24h	-0.313366	0.0492757
rs35334665	3	46019726	chr3:46019726:T:C	T	C	-0.3632	0.0774	2.699e-06	IL6_A.fumigatusconidiaSerum_PBMC_24h	0.32659	0.0493213
rs13060287	3	46030376	chr3:46030376:A:G	A	G	-0.3671	0.0769	1.789e-06	IL1b_MSUC16_PBMC_24h	0.313284	0.049325
rs13082697	3	46030271	chr3:46030271:T:C	T	C	-0.3671	0.0769	1.782e-06	IL1b_MSUC16_PBMC_24h	0.313118	0.0494298
rs13074382	3	46020348	chr3:46020348:A:G	A	G	-0.3679	0.0768	1.69e-06	IL1b_MSUC16_PBMC_24h	0.31299	0.0494504
rs36040135	3	46019812	chr3:46019812:A:G	A	G	-0.3679	0.0768	1.69e-06	IL6_A.fumigatusconidiaSerum_PBMC_24h	0.326358	0.0494638
rs34562820	3	46029589	chr3:46029589:G:A	A	G	0.3625	0.0775	2.874e-06	IL1b_MSUC16_PBMC_24h	-0.312951	0.0495351
rs10156036	7	158224085	chr7:158224085:A:C	A	C	-0.2322	0.0509	4.963e-06	IL6_B.burgdorferi_PBMC_24h	-0.174882	0.0495492
rs2191031	3	45869378	chr3:45869378:G:A	A	G	0.2758	0.0613	6.804e-06	IL6_Cryptococcus_PBMC_24h	-0.468162	0.0495703
rs59166269	3	46028845	chr3:46028845:C:G	C	G	-0.3672	0.0769	1.772e-06	IL1b_MSUC16_PBMC_24h	0.312784	0.0496408
rs57437758	3	46028861	chr3:46028861:A:C	A	C	-0.3672	0.0769	1.772e-06	IL1b_MSUC16_PBMC_24h	0.312784	0.0496408
rs35669129	3	46013758	chr3:46013758:G:A	A	G	0.3746	0.0768	1.081e-06	IL22_A.fumigatusconidia_PBMC_7days	0.395208	0.0496507
rs13097556	3	46020505	chr3:46020505:T:C	T	C	-0.3679	0.0768	1.69e-06	IL1b_MSUC16_PBMC_24h	0.31268	0.049654
rs911360	6	20314488	chr6:20314488:C:T	T	C	0.2673	0.058	4.085e-06	TNFA_MSUC16_PBMC_24h	-0.15473	0.049712
rs13090194	3	46028081	chr3:46028081:A:C	A	C	-0.3672	0.0769	1.772e-06	IL1b_MSUC16_PBMC_24h	0.312616	0.049747
rs876668	3	46022261	chr3:46022261:T:C	T	C	-0.368	0.0768	1.679e-06	IL22_A.fumigatusconidia_PBMC_7days	-0.38555	0.0497846
rs35751180	3	46014681	chr3:46014681:C:T	T	C	0.3731	0.0774	1.417e-06	IL22_A.fumigatusconidia_PBMC_7days	0.39444	0.0499148
rs71327014	3	46059974	chr3:46059974:C:T	T	C	0.3556	0.0773	4.25e-06	IL6_A.fumigatusconidiaSerum_PBMC_24h	-0.326275	0.0499369
rs71327015	3	46060681	chr3:46060681:G:C	C	G	0.3585	0.0773	3.566e-06	IL6_A.fumigatusconidiaSerum_PBMC_24h	-0.326275	0.0499369
rs34047915	3	46058999	chr3:46058999:C:T	T	C	0.3555	0.0773	4.288e-06	IL6_A.fumigatusconidiaSerum_PBMC_24h	-0.326254	0.0499557
rs71327010	3	46027343	chr3:46027343:G:T	T	G	0.3625	0.0774	2.828e-06	IL1b_MSUC16_PBMC_24h	-0.312277	0.0499608
rs35420565	3	46058646	chr3:46058646:C:G	C	G	-0.3556	0.0773	4.262e-06	IL6_A.fumigatusconidiaSerum_PBMC_24h	0.326232	0.0499749
rs12610495	19	4717660	chr19:4717660:A:G	A	G	-0.2534	0.0556	5.204e-06	IL6_S.typhimurium_macroPG_24h	-0.186452	0.00541005
rs41264195	2	15606096	chr2:15606096:C:T	T	C	-0.3359	0.0754	8.49e-06	IL6_MTB_macroPG_24h	-0.35797	0.0114436
rs79808866	2	15604860	chr2:15604860:T:G	T	G	0.3357	0.0754	8.588e-06	IL6_MTB_macroPG_24h	0.357887	0.011462
rs3770462	2	15609200	chr2:15609200:T:G	T	G	0.3409	0.0757	6.737e-06	IL6_MTB_macroPG_24h	0.357832	0.0114682
rs4668941	2	15610007	chr2:15610007:T:G	T	G	0.3359	0.0754	8.511e-06	IL6_MTB_macroPG_24h	0.357832	0.0114682
rs76860840	2	15618674	chr2:15618674:C:G	C	G	0.3536	0.0764	3.658e-06	IL6_MTB_macroPG_24h	0.360874	0.0117773
rs807635	2	15629483	chr2:15629483:C:T	T	C	-0.3579	0.0765	2.852e-06	IL6_MTB_macroPG_24h	-0.34791	0.0152691
rs807636	2	15627828	chr2:15627828:C:T	T	C	-0.365	0.0772	2.254e-06	IL6_MTB_macroPG_24h	-0.348206	0.01531
rs2302934	2	15613155	chr2:15613155:C:G	C	G	0.3393	0.076	8.105e-06	IL6_MTB_macroPG_24h	0.348048	0.0156163
rs12616567	2	15615498	chr2:15615498:A:C	A	C	0.3427	0.0762	6.847e-06	IL6_MTB_macroPG_24h	0.348048	0.0156163
rs76880770	2	15618488	chr2:15618488:G:A	A	G	-0.3455	0.0767	6.623e-06	IL6_MTB_macroPG_24h	-0.362962	0.0164052
rs12619874	2	15586997	chr2:15586997:G:C	C	G	-0.3204	0.0665	1.462e-06	IL6_MTB_macroPG_24h	-0.306595	0.0217157
rs9739956	12	62065731	chr12:62065731:T:C	T	C	0.2934	0.0598	9.449e-07	IL6_LPS_macroPG_24h	0.219225	0.022128
rs10877786	12	62070198	chr12:62070198:T:G	T	G	0.2964	0.0597	6.887e-07	IL6_LPS_macroPG_24h	0.217752	0.0230501
rs2302929	2	15595524	chr2:15595524:T:C	T	C	0.2976	0.0672	9.544e-06	IL6_MTB_macroPG_24h	0.302601	0.0264595
rs2080811	2	15584186	chr2:15584186:G:A	A	G	-0.329	0.0676	1.115e-06	IL6_MTB_macroPG_24h	-0.299777	0.0272574
rs12619108	2	15586369	chr2:15586369:G:A	A	G	-0.315	0.0658	1.676e-06	IL6_MTB_macroPG_24h	-0.297628	0.0281648
rs2191031	3	45869378	chr3:45869378:G:A	A	G	0.2758	0.0613	6.804e-06	IL6_MTB_macroPG_24h	-0.289816	0.0299723
rs10877787	12	62072981	chr12:62072981:A:G	A	G	0.29	0.0604	1.58e-06	IL6_LPS_macroPG_24h	0.205914	0.0321886
rs11174294	12	62072129	chr12:62072129:C:T	T	C	-0.29	0.0604	1.586e-06	IL6_LPS_macroPG_24h	-0.205859	0.0322254
rs10506436	12	62028786	chr12:62028786:T:A	A	T	-0.2811	0.06	2.841e-06	IL6_LPS_macroPG_24h	-0.206306	0.0322513
rs9706516	12	62074403	chr12:62074403:C:A	A	C	-0.2923	0.0604	1.302e-06	IL6_LPS_macroPG_24h	-0.205312	0.0327433
rs9739464	12	62037992	chr12:62037992:A:T	A	T	0.2846	0.06	2.102e-06	IL6_LPS_macroPG_24h	0.20574	0.0328429
rs62122279	2	15621842	chr2:15621842:T:C	T	C	0.3047	0.0678	6.906e-06	IL6_MTB_macroPG_24h	0.295593	0.0329694
rs4668946	2	15624494	chr2:15624494:A:G	A	G	0.3109	0.0679	4.715e-06	IL6_MTB_macroPG_24h	0.295537	0.0329799
rs12614308	2	15624914	chr2:15624914:G:A	A	G	-0.3109	0.0679	4.715e-06	IL6_MTB_macroPG_24h	-0.295537	0.0329799
rs10747951	12	62075677	chr12:62075677:C:T	T	C	-0.29	0.0604	1.578e-06	IL6_LPS_macroPG_24h	-0.204567	0.0334331
rs807628	2	15638176	chr2:15638176:A:G	A	G	0.3095	0.0678	5.044e-06	IL6_MTB_macroPG_24h	0.294022	0.033443
rs807627	2	15639565	chr2:15639565:T:C	T	C	0.3105	0.0679	4.792e-06	IL6_MTB_macroPG_24h	0.293954	0.0334631
rs10784278	12	62042165	chr12:62042165:T:A	A	T	-0.2836	0.06	2.318e-06	IL6_LPS_macroPG_24h	-0.204539	0.033662
rs10784279	12	62044016	chr12:62044016:C:T	T	C	-0.2778	0.0599	3.502e-06	IL6_LPS_macroPG_24h	-0.204138	0.0339945
rs10506432	12	62077116	chr12:62077116:A:C	A	C	0.29	0.0604	1.58e-06	IL6_LPS_macroPG_24h	0.203816	0.0341399
rs11174296	12	62077677	chr12:62077677:C:G	C	G	0.288	0.0602	1.746e-06	IL6_LPS_macroPG_24h	0.203493	0.0344376
rs807623	2	15642467	chr2:15642467:C:T	T	C	-0.312	0.0679	4.3e-06	IL6_MTB_macroPG_24h	-0.290245	0.0346114
rs807622	2	15642631	chr2:15642631:A:G	A	G	0.3099	0.0675	4.427e-06	IL6_MTB_macroPG_24h	0.290245	0.0346114
rs807620	2	15643012	chr2:15643012:C:T	T	C	-0.312	0.0679	4.3e-06	IL6_MTB_macroPG_24h	-0.290245	0.0346114
rs807618	2	15646936	chr2:15646936:G:C	C	G	-0.3046	0.0673	6.02e-06	IL6_MTB_macroPG_24h	-0.289235	0.0352476
rs62120724	2	15593845	chr2:15593845:G:A	A	G	-0.2986	0.0675	9.728e-06	IL6_MTB_macroPG_24h	-0.291359	0.0353486
rs2032778	2	15596573	chr2:15596573:G:A	A	G	-0.299	0.0675	9.48e-06	IL6_MTB_macroPG_24h	-0.291359	0.0353486
rs9738190	12	62078790	chr12:62078790:G:A	A	G	-0.2898	0.0602	1.51e-06	IL6_LPS_macroPG_24h	-0.20156	0.0362895
rs3774641	3	45896341	chr3:45896341:G:T	T	G	0.2741	0.0605	5.947e-06	IL6_MTB_macroPG_24h	-0.261537	0.046151
rs807615	2	15648378	chr2:15648378:A:G	A	G	0.309	0.068	5.506e-06	IL6_MTB_macroPG_24h	0.277347	0.0463375
rs807613	2	15649443	chr2:15649443:C:T	T	C	-0.3086	0.0679	5.596e-06	IL6_MTB_macroPG_24h	-0.277198	0.0465138
rs807611	2	15649857	chr2:15649857:G:T	T	G	-0.3084	0.0672	4.507e-06	IL6_MTB_macroPG_24h	-0.277088	0.0466228
rs12185539	2	15650052	chr2:15650052:A:G	A	G	0.3079	0.067	4.309e-06	IL6_MTB_macroPG_24h	0.276873	0.046835
rs12185540	2	15650056	chr2:15650056:A:G	A	G	0.3058	0.0677	6.189e-06	IL6_MTB_macroPG_24h	0.276873	0.046835
rs807610	2	15650440	chr2:15650440:C:G	C	G	0.3082	0.0673	4.637e-06	IL6_MTB_macroPG_24h	0.276473	0.0472127
rs807607	2	15651223	chr2:15651223:G:C	C	G	-0.3087	0.0679	5.519e-06	IL6_MTB_macroPG_24h	-0.275141	0.0483527
rs807606	2	15651602	chr2:15651602:C:A	A	C	-0.3042	0.0679	7.554e-06	IL6_MTB_macroPG_24h	-0.274566	0.0487694
rs807602	2	15652485	chr2:15652485:C:A	A	C	-0.3021	0.0679	8.601e-06	IL6_MTB_macroPG_24h	-0.274328	0.0489356
rs807605	2	15652128	chr2:15652128:G:A	A	G	-0.3007	0.0679	9.377e-06	IL6_MTB_macroPG_24h	-0.274091	0.0491229
rs807604	2	15652384	chr2:15652384:T:A	A	T	-0.3037	0.0679	7.641e-06	IL6_MTB_macroPG_24h	-0.274047	0.0491556
rs7152677	14	31953540	chr14:31953540:G:C	C	G	0.2637	0.0548	1.524e-06	IL6_LPS_WB_48h	-0.141736	0.00177806
rs1455664	4	179425171	chr4:179425171:T:C	T	C	-0.3158	0.0714	9.774e-06	TNFA_LPS_WB_48h	0.271197	0.00204874
rs1455662	4	179423719	chr4:179423719:A:G	A	G	-0.3156	0.0713	9.599e-06	TNFA_LPS_WB_48h	0.269593	0.00215173
rs1455663	4	179425076	chr4:179425076:A:G	A	G	-0.3156	0.0714	9.868e-06	TNFA_LPS_WB_48h	0.267056	0.00247171
rs7152677	14	31953540	chr14:31953540:G:C	C	G	0.2637	0.0548	1.524e-06	IFNy_S.aureus_WB_48h	-0.403829	0.00476163
rs7152677	14	31953540	chr14:31953540:G:C	C	G	0.2637	0.0548	1.524e-06	IFNy_LPS_WB_48h	-0.335163	0.00744856
rs1491950	3	46096615	chr3:46096615:G:A	A	G	0.3544	0.078	5.545e-06	IFNy_C.conidiaHK_WB_48h	-0.496249	0.00753955
rs13093179	3	46104822	chr3:46104822:G:T	T	G	0.3557	0.0779	4.914e-06	IFNy_C.conidiaHK_WB_48h	-0.494394	0.00879001
rs34452002	3	46101695	chr3:46101695:C:T	T	C	0.3556	0.0779	4.949e-06	IFNy_C.conidiaHK_WB_48h	-0.485579	0.00913104
rs34093271	3	46103489	chr3:46103489:G:T	T	G	0.3558	0.0779	4.893e-06	IFNy_C.conidiaHK_WB_48h	-0.485678	0.00915079
rs34460587	3	46100972	chr3:46100972:C:T	T	C	0.3557	0.0779	4.931e-06	IFNy_C.conidiaHK_WB_48h	-0.483617	0.00938699
rs1455664	4	179425171	chr4:179425171:T:C	T	C	-0.3158	0.0714	9.774e-06	IL1b_LPS_WB_48h	0.16305	0.00942337
rs13091868	3	46081551	chr3:46081551:A:G	A	G	-0.3538	0.0773	4.718e-06	IFNy_C.conidiaHK_WB_48h	0.481455	0.00966452
rs13092030	3	46081563	chr3:46081563:C:T	T	C	0.354	0.0773	4.66e-06	IFNy_C.conidiaHK_WB_48h	-0.481455	0.00966452
rs17215981	3	46082926	chr3:46082926:A:G	A	G	-0.3547	0.0773	4.473e-06	IFNy_C.conidiaHK_WB_48h	0.481455	0.00966452
rs13089554	3	46086065	chr3:46086065:G:A	A	G	0.3547	0.0774	4.611e-06	IFNy_C.conidiaHK_WB_48h	-0.481455	0.00966452
rs13095717	3	46087050	chr3:46087050:G:A	A	G	0.3548	0.0774	4.583e-06	IFNy_C.conidiaHK_WB_48h	-0.481455	0.00966452
rs13075528	3	46087217	chr3:46087217:T:C	T	C	-0.3549	0.0775	4.63e-06	IFNy_C.conidiaHK_WB_48h	0.481455	0.00966452
rs13095602	3	46087221	chr3:46087221:A:G	A	G	-0.3547	0.0774	4.599e-06	IFNy_C.conidiaHK_WB_48h	0.481455	0.00966452
rs71327023	3	46089733	chr3:46089733:C:G	C	G	-0.3539	0.0777	5.188e-06	IFNy_C.conidiaHK_WB_48h	0.481455	0.00966452
rs13063527	3	46094198	chr3:46094198:G:A	A	G	0.3561	0.0777	4.509e-06	IFNy_C.conidiaHK_WB_48h	-0.481455	0.00966452
rs13068570	3	46094946	chr3:46094946:A:G	A	G	-0.3561	0.0777	4.608e-06	IFNy_C.conidiaHK_WB_48h	0.481455	0.00966452
rs4373103	3	46096963	chr3:46096963:G:A	A	G	0.3547	0.078	5.417e-06	IFNy_C.conidiaHK_WB_48h	-0.481455	0.00966452
rs71327024	3	46098581	chr3:46098581:G:T	T	G	0.3547	0.078	5.371e-06	IFNy_C.conidiaHK_WB_48h	-0.481455	0.00966452
rs71327017	3	46069721	chr3:46069721:T:C	T	C	-0.3576	0.0774	3.798e-06	IFNy_C.conidiaHK_WB_48h	0.481391	0.00967519
rs13072267	3	46074518	chr3:46074518:T:A	A	T	0.3543	0.0773	4.567e-06	IFNy_C.conidiaHK_WB_48h	-0.481391	0.00967519
rs36057789	3	46075604	chr3:46075604:A:G	A	G	-0.3551	0.0773	4.363e-06	IFNy_C.conidiaHK_WB_48h	0.481391	0.00967519
rs76647202	3	46076468	chr3:46076468:A:G	A	G	-0.3542	0.0773	4.595e-06	IFNy_C.conidiaHK_WB_48h	0.481391	0.00967519
rs71327021	3	46079025	chr3:46079025:A:G	A	G	-0.3542	0.0773	4.611e-06	IFNy_C.conidiaHK_WB_48h	0.481391	0.00967519
rs71327025	3	46106012	chr3:46106012:A:G	A	G	-0.3556	0.0779	4.962e-06	IFNy_C.conidiaHK_WB_48h	0.483198	0.00971406
rs1455662	4	179423719	chr4:179423719:A:G	A	G	-0.3156	0.0713	9.599e-06	IL1b_LPS_WB_48h	0.16202	0.00979517
rs35539222	3	46112780	chr3:46112780:T:C	T	C	-0.3556	0.0779	4.962e-06	IFNy_C.conidiaHK_WB_48h	0.482576	0.00984633
rs35110864	3	46112965	chr3:46112965:G:A	A	G	0.3555	0.0779	4.992e-06	IFNy_C.conidiaHK_WB_48h	-0.482576	0.00984633
rs34492478	3	46097350	chr3:46097350:A:T	A	T	-0.3562	0.078	4.945e-06	IFNy_C.conidiaHK_WB_48h	0.480278	0.0100236
rs1455663	4	179425076	chr4:179425076:A:G	A	G	-0.3156	0.0714	9.868e-06	IL1b_LPS_WB_48h	0.162155	0.0100363
rs12610495	19	4717660	chr19:4717660:A:G	A	G	-0.2534	0.0556	5.204e-06	IFNy_S.aureus_WB_48h	-0.324057	0.0104873
rs11627388	14	31953140	chr14:31953140:A:C	A	C	-0.2482	0.0533	3.19e-06	IFNy_S.aureus_WB_48h	0.342763	0.0117417
rs71327014	3	46059974	chr3:46059974:C:T	T	C	0.3556	0.0773	4.25e-06	IFNy_C.conidiaHK_WB_48h	-0.471717	0.0117491
rs71327015	3	46060681	chr3:46060681:G:C	C	G	0.3585	0.0773	3.566e-06	IFNy_C.conidiaHK_WB_48h	-0.471717	0.0117491
rs35516580	3	46066006	chr3:46066006:A:G	A	G	-0.3562	0.0773	4.131e-06	IFNy_C.conidiaHK_WB_48h	0.471642	0.0117607
rs34766614	3	46066109	chr3:46066109:A:G	A	G	-0.3484	0.0775	6.994e-06	IFNy_C.conidiaHK_WB_48h	0.471642	0.0117607
rs34127208	3	46062188	chr3:46062188:G:T	T	G	0.3554	0.0773	4.314e-06	IFNy_C.conidiaHK_WB_48h	-0.471573	0.0117739
rs34047915	3	46058999	chr3:46058999:C:T	T	C	0.3555	0.0773	4.288e-06	IFNy_C.conidiaHK_WB_48h	-0.471387	0.011809
rs35420565	3	46058646	chr3:46058646:C:G	C	G	-0.3556	0.0773	4.262e-06	IFNy_C.conidiaHK_WB_48h	0.471056	0.0118693
rs13096741	3	46057662	chr3:46057662:C:T	T	C	0.3556	0.0773	4.273e-06	IFNy_C.conidiaHK_WB_48h	-0.469718	0.0121143
rs7152677	14	31953540	chr14:31953540:G:C	C	G	0.2637	0.0548	1.524e-06	TNFA_LPS_WB_48h	-0.176205	0.0121437
rs13381043	18	3724602	chr18:3724602:G:A	A	G	-0.325	0.0613	1.133e-07	TNFA_PHA_WB_48h	0.204485	0.0121477
rs34718164	3	46057034	chr3:46057034:C:G	C	G	-0.3556	0.0773	4.25e-06	IFNy_C.conidiaHK_WB_48h	0.469042	0.0122392
rs77399277	3	46055306	chr3:46055306:T:C	T	C	-0.3556	0.0773	4.25e-06	IFNy_C.conidiaHK_WB_48h	0.466637	0.012689
rs34340587	3	46054551	chr3:46054551:G:A	A	G	0.3542	0.0773	4.631e-06	IFNy_C.conidiaHK_WB_48h	-0.466013	0.0128088
rs35772789	3	46053612	chr3:46053612:A:G	A	G	-0.3544	0.0773	4.52e-06	IFNy_C.conidiaHK_WB_48h	0.465024	0.0129958
rs34863575	3	46052571	chr3:46052571:A:G	A	G	-0.3543	0.0773	4.532e-06	IFNy_C.conidiaHK_WB_48h	0.463599	0.01327
rs74586549	3	45884551	chr3:45884551:C:T	T	C	0.3443	0.0768	7.335e-06	IFNy_C.conidiaHK_WB_48h	-0.440371	0.0133258
rs3774641	3	45896341	chr3:45896341:G:T	T	G	0.2741	0.0605	5.947e-06	IL1b_C.conidiaHK_WB_48h	-0.225637	0.0141613
rs34679077	3	46046500	chr3:46046500:G:A	A	G	0.3609	0.0774	3.125e-06	IFNy_C.conidiaHK_WB_48h	-0.456955	0.014593
rs34438204	3	46039814	chr3:46039814:T:C	T	C	-0.3609	0.0774	3.125e-06	IFNy_C.conidiaHK_WB_48h	0.452786	0.0154636
rs13381043	18	3724602	chr18:3724602:G:A	A	G	-0.325	0.0613	1.133e-07	IL1b_PHA_WB_48h	0.191313	0.0158864
rs11627388	14	31953140	chr14:31953140:A:C	A	C	-0.2482	0.0533	3.19e-06	IFNy_PHA_WB_48h	0.36345	0.0160026
rs2088692	3	46035840	chr3:46035840:A:G	A	G	-0.3654	0.0768	1.959e-06	IFNy_C.conidiaHK_WB_48h	0.450019	0.0160588
rs6791016	3	46033366	chr3:46033366:G:A	A	G	0.367	0.0769	1.8e-06	IFNy_C.conidiaHK_WB_48h	-0.448882	0.0163047
rs6780028	3	46033598	chr3:46033598:A:C	A	C	-0.367	0.0769	1.8e-06	IFNy_C.conidiaHK_WB_48h	0.448882	0.0163047
rs34836513	3	46004967	chr3:46004967:G:A	A	G	0.3674	0.0772	1.963e-06	IL1b_C.conidiaHK_WB_48h	-0.294463	0.0163793
rs6790866	3	46033219	chr3:46033219:G:A	A	G	0.367	0.0769	1.795e-06	IFNy_C.conidiaHK_WB_48h	-0.448479	0.0163934
rs35814488	3	46032431	chr3:46032431:A:G	A	G	-0.3672	0.0769	1.772e-06	IFNy_C.conidiaHK_WB_48h	0.448075	0.0164827
rs34774687	3	46031822	chr3:46031822:T:C	T	C	-0.367	0.0769	1.795e-06	IFNy_C.conidiaHK_WB_48h	0.44767	0.0165725
rs34619093	3	46031027	chr3:46031027:G:A	A	G	0.3625	0.0775	2.885e-06	IFNy_C.conidiaHK_WB_48h	-0.447264	0.0166629
rs68087193	3	46031138	chr3:46031138:C:T	T	C	0.3673	0.0769	1.761e-06	IFNy_C.conidiaHK_WB_48h	-0.447264	0.0166629
rs2102055	3	46031212	chr3:46031212:G:A	A	G	0.3591	0.0767	2.825e-06	IFNy_C.conidiaHK_WB_48h	-0.447264	0.0166629
rs2102056	3	46031276	chr3:46031276:G:A	A	G	0.3671	0.0769	1.784e-06	IFNy_C.conidiaHK_WB_48h	-0.447264	0.0166629
rs2088690	3	46031347	chr3:46031347:C:T	T	C	0.3671	0.0769	1.784e-06	IFNy_C.conidiaHK_WB_48h	-0.447264	0.0166629
rs13060287	3	46030376	chr3:46030376:A:G	A	G	-0.3671	0.0769	1.789e-06	IFNy_C.conidiaHK_WB_48h	0.446928	0.0167384
rs13082697	3	46030271	chr3:46030271:T:C	T	C	-0.3671	0.0769	1.782e-06	IFNy_C.conidiaHK_WB_48h	0.44652	0.0168298
rs34562820	3	46029589	chr3:46029589:G:A	A	G	0.3625	0.0775	2.874e-06	IFNy_C.conidiaHK_WB_48h	-0.44611	0.0169218
rs35751180	3	46014681	chr3:46014681:C:T	T	C	0.3731	0.0774	1.417e-06	IL1b_C.conidiaHK_WB_48h	-0.292511	0.0169399
rs35669129	3	46013758	chr3:46013758:G:A	A	G	0.3746	0.0768	1.081e-06	IL1b_C.conidiaHK_WB_48h	-0.292725	0.016947
rs59166269	3	46028845	chr3:46028845:C:G	C	G	-0.3672	0.0769	1.772e-06	IFNy_C.conidiaHK_WB_48h	0.4457	0.0170143
rs57437758	3	46028861	chr3:46028861:A:C	A	C	-0.3672	0.0769	1.772e-06	IFNy_C.conidiaHK_WB_48h	0.4457	0.0170143
rs13081151	3	46014224	chr3:46014224:G:A	A	G	0.3751	0.0777	1.38e-06	IL1b_C.conidiaHK_WB_48h	-0.292337	0.0170745
rs13090194	3	46028081	chr3:46028081:A:C	A	C	-0.3672	0.0769	1.772e-06	IFNy_C.conidiaHK_WB_48h	0.445289	0.0171075
rs13081213	3	46014417	chr3:46014417:C:T	T	C	0.3746	0.0768	1.084e-06	IL1b_C.conidiaHK_WB_48h	-0.292185	0.0171305
rs34168660	3	46014670	chr3:46014670:G:A	A	G	0.375	0.0768	1.057e-06	IL1b_C.conidiaHK_WB_48h	-0.292062	0.017164
rs4362758	3	46015419	chr3:46015419:T:A	A	T	0.3681	0.0768	1.665e-06	IL1b_C.conidiaHK_WB_48h	-0.291924	0.0171918
rs71327010	3	46027343	chr3:46027343:G:T	T	G	0.3625	0.0774	2.828e-06	IFNy_C.conidiaHK_WB_48h	-0.444464	0.0172954
rs35159820	3	46026981	chr3:46026981:A:G	A	G	-0.3673	0.0769	1.762e-06	IFNy_C.conidiaHK_WB_48h	0.444049	0.0173903
rs35161099	3	46026015	chr3:46026015:T:G	T	G	-0.3625	0.0774	2.828e-06	IFNy_C.conidiaHK_WB_48h	0.443634	0.0174857
rs34754340	3	46000345	chr3:46000345:C:T	T	C	0.3673	0.0772	1.938e-06	IL1b_C.conidiaHK_WB_48h	-0.291609	0.0176623
rs35930050	3	46024271	chr3:46024271:G:A	A	G	0.3681	0.0768	1.665e-06	IFNy_C.conidiaHK_WB_48h	-0.441963	0.0178734
rs34584867	3	46024471	chr3:46024471:G:A	A	G	0.3681	0.0768	1.665e-06	IFNy_C.conidiaHK_WB_48h	-0.441963	0.0178734
rs71615438	3	45998376	chr3:45998376:A:G	A	G	-0.3666	0.0772	2.041e-06	IL1b_C.conidiaHK_WB_48h	0.290386	0.0182178
rs876668	3	46022261	chr3:46022261:T:C	T	C	-0.368	0.0768	1.679e-06	IFNy_C.conidiaHK_WB_48h	0.440276	0.0182707
rs36023124	3	45997568	chr3:45997568:G:C	C	G	0.3665	0.0771	2.013e-06	IL1b_C.conidiaHK_WB_48h	-0.289731	0.01851
rs13097556	3	46020505	chr3:46020505:T:C	T	C	-0.3679	0.0768	1.69e-06	IFNy_C.conidiaHK_WB_48h	0.43949	0.0185699
rs13074382	3	46020348	chr3:46020348:A:G	A	G	-0.3679	0.0768	1.69e-06	IFNy_C.conidiaHK_WB_48h	0.439472	0.0185863
rs2191031	3	45869378	chr3:45869378:G:A	A	G	0.2758	0.0613	6.804e-06	IL1b_C.conidiaHK_WB_48h	-0.220626	0.0186705
rs36040135	3	46019812	chr3:46019812:A:G	A	G	-0.3679	0.0768	1.69e-06	IFNy_C.conidiaHK_WB_48h	0.438962	0.0187626
rs35334665	3	46019726	chr3:46019726:T:C	T	C	-0.3632	0.0774	2.699e-06	IFNy_C.conidiaHK_WB_48h	0.43888	0.0187953
rs1491951	3	46100352	chr3:46100352:G:A	A	G	0.3485	0.0777	7.297e-06	IFNy_C.conidiaHK_WB_48h	-0.432156	0.0189463
rs35454877	3	46017992	chr3:46017992:T:C	T	C	-0.3679	0.0768	1.69e-06	IFNy_C.conidiaHK_WB_48h	0.437661	0.0192256
rs71327007	3	46017757	chr3:46017757:C:T	T	C	0.3643	0.0774	2.51e-06	IFNy_C.conidiaHK_WB_48h	-0.437605	0.0192478
rs71327006	3	46017416	chr3:46017416:G:A	A	G	0.3628	0.0774	2.768e-06	IFNy_C.conidiaHK_WB_48h	-0.437451	0.0193058
rs17330872	3	45993605	chr3:45993605:A:G	A	G	-0.3702	0.0774	1.741e-06	IL1b_C.conidiaHK_WB_48h	0.286804	0.0198213
rs4797120	18	3725189	chr18:3725189:G:C	C	G	-0.2956	0.0621	1.906e-06	TNFA_PHA_WB_48h	0.20203	0.0204287
rs73833520	3	46016375	chr3:46016375:A:G	A	G	-0.3679	0.0768	1.69e-06	IL1b_C.conidiaHK_WB_48h	0.280397	0.0204786
rs35751180	3	46014681	chr3:46014681:C:T	T	C	0.3731	0.0774	1.417e-06	TNFA_C.conidiaHK_WB_48h	-0.304731	0.0210703
rs4362758	3	46015419	chr3:46015419:T:A	A	T	0.3681	0.0768	1.665e-06	TNFA_C.conidiaHK_WB_48h	-0.304448	0.0212231
rs2080811	2	15584186	chr2:15584186:G:A	A	G	-0.329	0.0676	1.115e-06	IFNy_C.conidiaHK_WB_48h	0.342988	0.0213153
rs34168660	3	46014670	chr3:46014670:G:A	A	G	0.375	0.0768	1.057e-06	TNFA_C.conidiaHK_WB_48h	-0.304005	0.0214431
rs12619108	2	15586369	chr2:15586369:G:A	A	G	-0.315	0.0658	1.676e-06	IFNy_C.conidiaHK_WB_48h	0.342152	0.0214532
rs13081213	3	46014417	chr3:46014417:C:T	T	C	0.3746	0.0768	1.084e-06	TNFA_C.conidiaHK_WB_48h	-0.303986	0.0214671
rs35669129	3	46013758	chr3:46013758:G:A	A	G	0.3746	0.0768	1.081e-06	TNFA_C.conidiaHK_WB_48h	-0.304012	0.0214819
rs13081151	3	46014224	chr3:46014224:G:A	A	G	0.3751	0.0777	1.38e-06	TNFA_C.conidiaHK_WB_48h	-0.303922	0.021497
rs73833520	3	46016375	chr3:46016375:A:G	A	G	-0.3679	0.0768	1.69e-06	IFNy_C.conidiaHK_WB_48h	0.431157	0.0221555
rs2230322	3	46021837	chr3:46021837:T:C	T	C	-0.368	0.0768	1.679e-06	IFNy_C.conidiaHK_WB_48h	0.421745	0.0227673
rs13063033	3	46040989	chr3:46040989:G:A	A	G	0.3555	0.0772	4.115e-06	IFNy_C.conidiaHK_WB_48h	-0.404577	0.0227687
rs71327006	3	46017416	chr3:46017416:G:A	A	G	0.3628	0.0774	2.768e-06	IL1b_C.conidiaHK_WB_48h	-0.273267	0.0228508
rs71327007	3	46017757	chr3:46017757:C:T	T	C	0.3643	0.0774	2.51e-06	IL1b_C.conidiaHK_WB_48h	-0.27303	0.0229531
rs35454877	3	46017992	chr3:46017992:T:C	T	C	-0.3679	0.0768	1.69e-06	IL1b_C.conidiaHK_WB_48h	0.272864	0.023029
rs35334665	3	46019726	chr3:46019726:T:C	T	C	-0.3632	0.0774	2.699e-06	IL1b_C.conidiaHK_WB_48h	0.271265	0.0237378
rs36040135	3	46019812	chr3:46019812:A:G	A	G	-0.3679	0.0768	1.69e-06	IL1b_C.conidiaHK_WB_48h	0.271183	0.0237681
rs13074382	3	46020348	chr3:46020348:A:G	A	G	-0.3679	0.0768	1.69e-06	IL1b_C.conidiaHK_WB_48h	0.270736	0.023956
rs13097556	3	46020505	chr3:46020505:T:C	T	C	-0.3679	0.0768	1.69e-06	IL1b_C.conidiaHK_WB_48h	0.270548	0.0240406
rs34836513	3	46004967	chr3:46004967:G:A	A	G	0.3674	0.0772	1.963e-06	TNFA_C.conidiaHK_WB_48h	-0.298417	0.0241238
rs876668	3	46022261	chr3:46022261:T:C	T	C	-0.368	0.0768	1.679e-06	IL1b_C.conidiaHK_WB_48h	0.269201	0.0246475
rs35930050	3	46024271	chr3:46024271:G:A	A	G	0.3681	0.0768	1.665e-06	IL1b_C.conidiaHK_WB_48h	-0.269232	0.0246896
rs34584867	3	46024471	chr3:46024471:G:A	A	G	0.3681	0.0768	1.665e-06	IL1b_C.conidiaHK_WB_48h	-0.269232	0.0246896
rs35161099	3	46026015	chr3:46026015:T:G	T	G	-0.3625	0.0774	2.828e-06	IL1b_C.conidiaHK_WB_48h	0.269251	0.0247347
rs35159820	3	46026981	chr3:46026981:A:G	A	G	-0.3673	0.0769	1.762e-06	IL1b_C.conidiaHK_WB_48h	0.269254	0.0247465
rs71327010	3	46027343	chr3:46027343:G:T	T	G	0.3625	0.0774	2.828e-06	IL1b_C.conidiaHK_WB_48h	-0.269256	0.0247584
rs13090194	3	46028081	chr3:46028081:A:C	A	C	-0.3672	0.0769	1.772e-06	IL1b_C.conidiaHK_WB_48h	0.269258	0.0247829
rs59166269	3	46028845	chr3:46028845:C:G	C	G	-0.3672	0.0769	1.772e-06	IL1b_C.conidiaHK_WB_48h	0.269259	0.0247955
rs57437758	3	46028861	chr3:46028861:A:C	A	C	-0.3672	0.0769	1.772e-06	IL1b_C.conidiaHK_WB_48h	0.269259	0.0247955
rs34562820	3	46029589	chr3:46029589:G:A	A	G	0.3625	0.0775	2.874e-06	IL1b_C.conidiaHK_WB_48h	-0.269258	0.0248082
rs13082697	3	46030271	chr3:46030271:T:C	T	C	-0.3671	0.0769	1.782e-06	IL1b_C.conidiaHK_WB_48h	0.269257	0.0248212
rs13060287	3	46030376	chr3:46030376:A:G	A	G	-0.3671	0.0769	1.789e-06	IL1b_C.conidiaHK_WB_48h	0.269255	0.0248343
rs34619093	3	46031027	chr3:46031027:G:A	A	G	0.3625	0.0775	2.885e-06	IL1b_C.conidiaHK_WB_48h	-0.269142	0.0249046
rs68087193	3	46031138	chr3:46031138:C:T	T	C	0.3673	0.0769	1.761e-06	IL1b_C.conidiaHK_WB_48h	-0.269142	0.0249046
rs2102055	3	46031212	chr3:46031212:G:A	A	G	0.3591	0.0767	2.825e-06	IL1b_C.conidiaHK_WB_48h	-0.269142	0.0249046
rs2102056	3	46031276	chr3:46031276:G:A	A	G	0.3671	0.0769	1.784e-06	IL1b_C.conidiaHK_WB_48h	-0.269142	0.0249046
rs2088690	3	46031347	chr3:46031347:C:T	T	C	0.3671	0.0769	1.784e-06	IL1b_C.conidiaHK_WB_48h	-0.269142	0.0249046
rs34774687	3	46031822	chr3:46031822:T:C	T	C	-0.367	0.0769	1.795e-06	IL1b_C.conidiaHK_WB_48h	0.269139	0.0249181
rs35814488	3	46032431	chr3:46032431:A:G	A	G	-0.3672	0.0769	1.772e-06	IL1b_C.conidiaHK_WB_48h	0.269135	0.0249319
rs6790866	3	46033219	chr3:46033219:G:A	A	G	0.367	0.0769	1.795e-06	IL1b_C.conidiaHK_WB_48h	-0.26913	0.0249459
rs6791016	3	46033366	chr3:46033366:G:A	A	G	0.367	0.0769	1.8e-06	IL1b_C.conidiaHK_WB_48h	-0.269125	0.02496
rs6780028	3	46033598	chr3:46033598:A:C	A	C	-0.367	0.0769	1.8e-06	IL1b_C.conidiaHK_WB_48h	0.269125	0.02496
rs2088692	3	46035840	chr3:46035840:A:G	A	G	-0.3654	0.0768	1.959e-06	IL1b_C.conidiaHK_WB_48h	0.269155	0.0249778
rs34438204	3	46039814	chr3:46039814:T:C	T	C	-0.3609	0.0774	3.125e-06	IL1b_C.conidiaHK_WB_48h	0.269082	0.0250866
rs34679077	3	46046500	chr3:46046500:G:A	A	G	0.3609	0.0774	3.125e-06	IL1b_C.conidiaHK_WB_48h	-0.268786	0.0253358
rs34863575	3	46052571	chr3:46052571:A:G	A	G	-0.3543	0.0773	4.532e-06	IL1b_C.conidiaHK_WB_48h	0.268298	0.0257035
rs35772789	3	46053612	chr3:46053612:A:G	A	G	-0.3544	0.0773	4.52e-06	IL1b_C.conidiaHK_WB_48h	0.268159	0.0257946
rs34340587	3	46054551	chr3:46054551:G:A	A	G	0.3542	0.0773	4.631e-06	IL1b_C.conidiaHK_WB_48h	-0.268097	0.0258386
rs13063033	3	46040989	chr3:46040989:G:A	A	G	0.3555	0.0772	4.115e-06	IL1b_C.conidiaHK_WB_48h	-0.254081	0.0259303
rs77399277	3	46055306	chr3:46055306:T:C	T	C	-0.3556	0.0773	4.25e-06	IL1b_C.conidiaHK_WB_48h	0.267907	0.0259461
rs13063033	3	46040989	chr3:46040989:G:A	A	G	0.3555	0.0772	4.115e-06	TNFA_C.conidiaHK_WB_48h	-0.273756	0.0260411
rs34718164	3	46057034	chr3:46057034:C:G	C	G	-0.3556	0.0773	4.25e-06	IL1b_C.conidiaHK_WB_48h	0.26761	0.0261215
rs34754340	3	46000345	chr3:46000345:C:T	T	C	0.3673	0.0772	1.938e-06	TNFA_C.conidiaHK_WB_48h	-0.294869	0.0261391
rs13096741	3	46057662	chr3:46057662:C:T	T	C	0.3556	0.0773	4.273e-06	IL1b_C.conidiaHK_WB_48h	-0.267519	0.0261735
rs35420565	3	46058646	chr3:46058646:C:G	C	G	-0.3556	0.0773	4.262e-06	IL1b_C.conidiaHK_WB_48h	0.267329	0.0262804
rs34047915	3	46058999	chr3:46058999:C:T	T	C	0.3555	0.0773	4.288e-06	IL1b_C.conidiaHK_WB_48h	-0.267279	0.0263076
rs71327014	3	46059974	chr3:46059974:C:T	T	C	0.3556	0.0773	4.25e-06	IL1b_C.conidiaHK_WB_48h	-0.267229	0.0263351
rs71327015	3	46060681	chr3:46060681:G:C	C	G	0.3585	0.0773	3.566e-06	IL1b_C.conidiaHK_WB_48h	-0.267229	0.0263351
rs34127208	3	46062188	chr3:46062188:G:T	T	G	0.3554	0.0773	4.314e-06	IL1b_C.conidiaHK_WB_48h	-0.267167	0.0263689
rs35516580	3	46066006	chr3:46066006:A:G	A	G	-0.3562	0.0773	4.131e-06	IL1b_C.conidiaHK_WB_48h	0.267117	0.0263956
rs34766614	3	46066109	chr3:46066109:A:G	A	G	-0.3484	0.0775	6.994e-06	IL1b_C.conidiaHK_WB_48h	0.267117	0.0263956
rs1491950	3	46096615	chr3:46096615:G:A	A	G	0.3544	0.078	5.545e-06	IL1b_C.conidiaHK_WB_48h	-0.265039	0.0264379
rs71615438	3	45998376	chr3:45998376:A:G	A	G	-0.3666	0.0772	2.041e-06	TNFA_C.conidiaHK_WB_48h	0.29337	0.027007
rs36023124	3	45997568	chr3:45997568:G:C	C	G	0.3665	0.0771	2.013e-06	TNFA_C.conidiaHK_WB_48h	-0.292587	0.0274563
rs12619874	2	15586997	chr2:15586997:G:C	C	G	-0.3204	0.0665	1.462e-06	IFNy_C.conidiaHK_WB_48h	0.322626	0.0277297
rs34452002	3	46101695	chr3:46101695:C:T	T	C	0.3556	0.0779	4.949e-06	IL1b_C.conidiaHK_WB_48h	-0.262542	0.0283192
rs34093271	3	46103489	chr3:46103489:G:T	T	G	0.3558	0.0779	4.893e-06	IL1b_C.conidiaHK_WB_48h	-0.262519	0.0284104
rs73833520	3	46016375	chr3:46016375:A:G	A	G	-0.3679	0.0768	1.69e-06	TNFA_C.conidiaHK_WB_48h	0.285553	0.0286661
rs2302934	2	15613155	chr2:15613155:C:G	C	G	0.3393	0.076	8.105e-06	IFNy_C.conidiaHK_WB_48h	-0.345379	0.0288596
rs12616567	2	15615498	chr2:15615498:A:C	A	C	0.3427	0.0762	6.847e-06	IFNy_C.conidiaHK_WB_48h	-0.345379	0.0288596
rs807635	2	15629483	chr2:15629483:C:T	T	C	-0.3579	0.0765	2.852e-06	IFNy_C.conidiaHK_WB_48h	0.343212	0.0293122
rs807636	2	15627828	chr2:15627828:C:T	T	C	-0.365	0.0772	2.254e-06	IFNy_C.conidiaHK_WB_48h	0.343578	0.0293398
rs17330872	3	45993605	chr3:45993605:A:G	A	G	-0.3702	0.0774	1.741e-06	TNFA_C.conidiaHK_WB_48h	0.28906	0.0294992
rs34460587	3	46100972	chr3:46100972:C:T	T	C	0.3557	0.0779	4.931e-06	IL1b_C.conidiaHK_WB_48h	-0.260487	0.0295159
rs876668	3	46022261	chr3:46022261:T:C	T	C	-0.368	0.0768	1.679e-06	TNFA_C.conidiaHK_WB_48h	0.280919	0.0296953
rs35930050	3	46024271	chr3:46024271:G:A	A	G	0.3681	0.0768	1.665e-06	TNFA_C.conidiaHK_WB_48h	-0.280679	0.029902
rs34584867	3	46024471	chr3:46024471:G:A	A	G	0.3681	0.0768	1.665e-06	TNFA_C.conidiaHK_WB_48h	-0.280679	0.029902
rs13097556	3	46020505	chr3:46020505:T:C	T	C	-0.3679	0.0768	1.69e-06	TNFA_C.conidiaHK_WB_48h	0.280694	0.0299514
rs13074382	3	46020348	chr3:46020348:A:G	A	G	-0.3679	0.0768	1.69e-06	TNFA_C.conidiaHK_WB_48h	0.280677	0.0299772
rs35161099	3	46026015	chr3:46026015:T:G	T	G	-0.3625	0.0774	2.828e-06	TNFA_C.conidiaHK_WB_48h	0.280428	0.0301136
rs35751180	3	46014681	chr3:46014681:C:T	T	C	0.3731	0.0774	1.417e-06	IFNy_C.conidiaHK_WB_48h	-0.41392	0.0301429
rs35159820	3	46026981	chr3:46026981:A:G	A	G	-0.3673	0.0769	1.762e-06	TNFA_C.conidiaHK_WB_48h	0.280363	0.0301673
rs4362758	3	46015419	chr3:46015419:T:A	A	T	0.3681	0.0768	1.665e-06	IFNy_C.conidiaHK_WB_48h	-0.413952	0.0301713
rs71327010	3	46027343	chr3:46027343:G:T	T	G	0.3625	0.0774	2.828e-06	TNFA_C.conidiaHK_WB_48h	-0.280297	0.0302213
rs36040135	3	46019812	chr3:46019812:A:G	A	G	-0.3679	0.0768	1.69e-06	TNFA_C.conidiaHK_WB_48h	0.280345	0.030227
rs35334665	3	46019726	chr3:46019726:T:C	T	C	-0.3632	0.0774	2.699e-06	TNFA_C.conidiaHK_WB_48h	0.28033	0.0302505
rs34492478	3	46097350	chr3:46097350:A:T	A	T	-0.3562	0.078	4.945e-06	IL1b_C.conidiaHK_WB_48h	0.25978	0.0302518
rs13090194	3	46028081	chr3:46028081:A:C	A	C	-0.3672	0.0769	1.772e-06	TNFA_C.conidiaHK_WB_48h	0.280164	0.0303301
rs59166269	3	46028845	chr3:46028845:C:G	C	G	-0.3672	0.0769	1.772e-06	TNFA_C.conidiaHK_WB_48h	0.280096	0.030385
rs57437758	3	46028861	chr3:46028861:A:C	A	C	-0.3672	0.0769	1.772e-06	TNFA_C.conidiaHK_WB_48h	0.280096	0.030385
rs34562820	3	46029589	chr3:46029589:G:A	A	G	0.3625	0.0775	2.874e-06	TNFA_C.conidiaHK_WB_48h	-0.280027	0.0304402
rs13082697	3	46030271	chr3:46030271:T:C	T	C	-0.3671	0.0769	1.782e-06	TNFA_C.conidiaHK_WB_48h	0.279958	0.0304958
rs13060287	3	46030376	chr3:46030376:A:G	A	G	-0.3671	0.0769	1.789e-06	TNFA_C.conidiaHK_WB_48h	0.279888	0.0305516
rs13381043	18	3724602	chr18:3724602:G:A	A	G	-0.325	0.0613	1.133e-07	IL1b_LPS_WB_48h	0.102291	0.0305812
rs34168660	3	46014670	chr3:46014670:G:A	A	G	0.375	0.0768	1.057e-06	IFNy_C.conidiaHK_WB_48h	-0.412974	0.0306034
rs34619093	3	46031027	chr3:46031027:G:A	A	G	0.3625	0.0775	2.885e-06	TNFA_C.conidiaHK_WB_48h	-0.279814	0.0306064
rs68087193	3	46031138	chr3:46031138:C:T	T	C	0.3673	0.0769	1.761e-06	TNFA_C.conidiaHK_WB_48h	-0.279814	0.0306064
rs2102055	3	46031212	chr3:46031212:G:A	A	G	0.3591	0.0767	2.825e-06	TNFA_C.conidiaHK_WB_48h	-0.279814	0.0306064
rs2102056	3	46031276	chr3:46031276:G:A	A	G	0.3671	0.0769	1.784e-06	TNFA_C.conidiaHK_WB_48h	-0.279814	0.0306064
rs2088690	3	46031347	chr3:46031347:C:T	T	C	0.3671	0.0769	1.784e-06	TNFA_C.conidiaHK_WB_48h	-0.279814	0.0306064
rs34774687	3	46031822	chr3:46031822:T:C	T	C	-0.367	0.0769	1.795e-06	TNFA_C.conidiaHK_WB_48h	0.279742	0.0306629
rs13081213	3	46014417	chr3:46014417:C:T	T	C	0.3746	0.0768	1.084e-06	IFNy_C.conidiaHK_WB_48h	-0.41278	0.0307024
rs35814488	3	46032431	chr3:46032431:A:G	A	G	-0.3672	0.0769	1.772e-06	TNFA_C.conidiaHK_WB_48h	0.27967	0.0307197
rs13081151	3	46014224	chr3:46014224:G:A	A	G	0.3751	0.0777	1.38e-06	IFNy_C.conidiaHK_WB_48h	-0.412687	0.0307435
rs71327017	3	46069721	chr3:46069721:T:C	T	C	-0.3576	0.0774	3.798e-06	IL1b_C.conidiaHK_WB_48h	0.258377	0.0307593
rs13072267	3	46074518	chr3:46074518:T:A	A	T	0.3543	0.0773	4.567e-06	IL1b_C.conidiaHK_WB_48h	-0.258377	0.0307593
rs36057789	3	46075604	chr3:46075604:A:G	A	G	-0.3551	0.0773	4.363e-06	IL1b_C.conidiaHK_WB_48h	0.258377	0.0307593
rs76647202	3	46076468	chr3:46076468:A:G	A	G	-0.3542	0.0773	4.595e-06	IL1b_C.conidiaHK_WB_48h	0.258377	0.0307593
rs71327021	3	46079025	chr3:46079025:A:G	A	G	-0.3542	0.0773	4.611e-06	IL1b_C.conidiaHK_WB_48h	0.258377	0.0307593
rs6790866	3	46033219	chr3:46033219:G:A	A	G	0.367	0.0769	1.795e-06	TNFA_C.conidiaHK_WB_48h	-0.279597	0.0307768
rs13091868	3	46081551	chr3:46081551:A:G	A	G	-0.3538	0.0773	4.718e-06	IL1b_C.conidiaHK_WB_48h	0.258326	0.0307902
rs13092030	3	46081563	chr3:46081563:C:T	T	C	0.354	0.0773	4.66e-06	IL1b_C.conidiaHK_WB_48h	-0.258326	0.0307902
rs17215981	3	46082926	chr3:46082926:A:G	A	G	-0.3547	0.0773	4.473e-06	IL1b_C.conidiaHK_WB_48h	0.258326	0.0307902
rs13089554	3	46086065	chr3:46086065:G:A	A	G	0.3547	0.0774	4.611e-06	IL1b_C.conidiaHK_WB_48h	-0.258326	0.0307902
rs13095717	3	46087050	chr3:46087050:G:A	A	G	0.3548	0.0774	4.583e-06	IL1b_C.conidiaHK_WB_48h	-0.258326	0.0307902
rs13075528	3	46087217	chr3:46087217:T:C	T	C	-0.3549	0.0775	4.63e-06	IL1b_C.conidiaHK_WB_48h	0.258326	0.0307902
rs13095602	3	46087221	chr3:46087221:A:G	A	G	-0.3547	0.0774	4.599e-06	IL1b_C.conidiaHK_WB_48h	0.258326	0.0307902
rs71327023	3	46089733	chr3:46089733:C:G	C	G	-0.3539	0.0777	5.188e-06	IL1b_C.conidiaHK_WB_48h	0.258326	0.0307902
rs13063527	3	46094198	chr3:46094198:G:A	A	G	0.3561	0.0777	4.509e-06	IL1b_C.conidiaHK_WB_48h	-0.258326	0.0307902
rs13068570	3	46094946	chr3:46094946:A:G	A	G	-0.3561	0.0777	4.608e-06	IL1b_C.conidiaHK_WB_48h	0.258326	0.0307902
rs4373103	3	46096963	chr3:46096963:G:A	A	G	0.3547	0.078	5.417e-06	IL1b_C.conidiaHK_WB_48h	-0.258326	0.0307902
rs71327024	3	46098581	chr3:46098581:G:T	T	G	0.3547	0.078	5.371e-06	IL1b_C.conidiaHK_WB_48h	-0.258326	0.0307902
rs6791016	3	46033366	chr3:46033366:G:A	A	G	0.367	0.0769	1.8e-06	TNFA_C.conidiaHK_WB_48h	-0.279523	0.0308342
rs6780028	3	46033598	chr3:46033598:A:C	A	C	-0.367	0.0769	1.8e-06	TNFA_C.conidiaHK_WB_48h	0.279523	0.0308342
rs35669129	3	46013758	chr3:46013758:G:A	A	G	0.3746	0.0768	1.081e-06	IFNy_C.conidiaHK_WB_48h	-0.412532	0.030837
rs613534	9	133267707	chr9:133267707:G:A	A	G	-0.2801	0.0517	6.157e-08	IL6_PHA_WB_48h	0.101454	0.0308409
rs35454877	3	46017992	chr3:46017992:T:C	T	C	-0.3679	0.0768	1.69e-06	TNFA_C.conidiaHK_WB_48h	0.279492	0.0308838
rs71327007	3	46017757	chr3:46017757:C:T	T	C	0.3643	0.0774	2.51e-06	TNFA_C.conidiaHK_WB_48h	-0.279451	0.0309178
rs71327006	3	46017416	chr3:46017416:G:A	A	G	0.3628	0.0774	2.768e-06	TNFA_C.conidiaHK_WB_48h	-0.279385	0.0309792
rs2088692	3	46035840	chr3:46035840:A:G	A	G	-0.3654	0.0768	1.959e-06	TNFA_C.conidiaHK_WB_48h	0.279262	0.0310315
rs34438204	3	46039814	chr3:46039814:T:C	T	C	-0.3609	0.0774	3.125e-06	TNFA_C.conidiaHK_WB_48h	0.278708	0.0314497
rs71327025	3	46106012	chr3:46106012:A:G	A	G	-0.3556	0.0779	4.962e-06	IL1b_C.conidiaHK_WB_48h	0.258385	0.0314788
rs13075758	3	45983556	chr3:45983556:G:A	A	G	0.3672	0.0775	2.189e-06	IL1b_C.conidiaHK_WB_48h	-0.264362	0.0316185
rs34442130	3	45983037	chr3:45983037:T:A	A	T	0.3674	0.0775	2.161e-06	IL1b_C.conidiaHK_WB_48h	-0.26435	0.0316382
rs13093179	3	46104822	chr3:46104822:G:T	T	G	0.3557	0.0779	4.914e-06	IL1b_C.conidiaHK_WB_48h	-0.26045	0.0318029
rs34679077	3	46046500	chr3:46046500:G:A	A	G	0.3609	0.0774	3.125e-06	TNFA_C.conidiaHK_WB_48h	-0.277759	0.0321385
rs36122610	3	45981341	chr3:45981341:G:A	A	G	0.3673	0.0775	2.175e-06	IL1b_C.conidiaHK_WB_48h	-0.263507	0.0321999
rs35539222	3	46112780	chr3:46112780:T:C	T	C	-0.3556	0.0779	4.962e-06	IL1b_C.conidiaHK_WB_48h	0.257209	0.0323518
rs35110864	3	46112965	chr3:46112965:G:A	A	G	0.3555	0.0779	4.992e-06	IL1b_C.conidiaHK_WB_48h	-0.257209	0.0323518
rs657152	9	133263862	chr9:133263862:A:C	A	C	0.2814	0.0516	4.951e-08	IL6_PHA_WB_48h	-0.0927945	0.0330805
rs2230322	3	46021837	chr3:46021837:T:C	T	C	-0.368	0.0768	1.679e-06	IL1b_C.conidiaHK_WB_48h	0.253123	0.0333379
rs34863575	3	46052571	chr3:46052571:A:G	A	G	-0.3543	0.0773	4.532e-06	TNFA_C.conidiaHK_WB_48h	0.276017	0.0333581
rs34442130	3	45983037	chr3:45983037:T:A	A	T	0.3674	0.0775	2.161e-06	IFNy_C.conidiaHK_WB_48h	-0.40744	0.0334702
rs13075758	3	45983556	chr3:45983556:G:A	A	G	0.3672	0.0775	2.189e-06	IFNy_C.conidiaHK_WB_48h	-0.407031	0.0336363
rs35772789	3	46053612	chr3:46053612:A:G	A	G	-0.3544	0.0773	4.52e-06	TNFA_C.conidiaHK_WB_48h	0.275598	0.033645
rs36122610	3	45981341	chr3:45981341:G:A	A	G	0.3673	0.0775	2.175e-06	IFNy_C.conidiaHK_WB_48h	-0.406859	0.0337364
rs11627388	14	31953140	chr14:31953140:A:C	A	C	-0.2482	0.0533	3.19e-06	IFNy_LPS_WB_48h	0.252834	0.0338545
rs34340587	3	46054551	chr3:46054551:G:A	A	G	0.3542	0.0773	4.631e-06	TNFA_C.conidiaHK_WB_48h	-0.27524	0.0338894
rs77399277	3	46055306	chr3:46055306:T:C	T	C	-0.3556	0.0773	4.25e-06	TNFA_C.conidiaHK_WB_48h	0.275017	0.0340363
rs17330872	3	45993605	chr3:45993605:A:G	A	G	-0.3702	0.0774	1.741e-06	IFNy_C.conidiaHK_WB_48h	0.406268	0.0342121
rs647800	9	133272585	chr9:133272585:G:A	A	G	-0.2683	0.052	2.411e-07	IL6_S.aureus_WB_48h	0.152097	0.0342161
rs34718164	3	46057034	chr3:46057034:C:G	C	G	-0.3556	0.0773	4.25e-06	TNFA_C.conidiaHK_WB_48h	0.274229	0.0345662
rs36023124	3	45997568	chr3:45997568:G:C	C	G	0.3665	0.0771	2.013e-06	IFNy_C.conidiaHK_WB_48h	-0.405043	0.0346365
rs13096741	3	46057662	chr3:46057662:C:T	T	C	0.3556	0.0773	4.273e-06	TNFA_C.conidiaHK_WB_48h	-0.273997	0.0347211
rs71615438	3	45998376	chr3:45998376:A:G	A	G	-0.3666	0.0772	2.041e-06	IFNy_C.conidiaHK_WB_48h	0.404736	0.0347329
rs35420565	3	46058646	chr3:46058646:C:G	C	G	-0.3556	0.0773	4.262e-06	TNFA_C.conidiaHK_WB_48h	0.273525	0.0350355
rs34754340	3	46000345	chr3:46000345:C:T	T	C	0.3673	0.0772	1.938e-06	IFNy_C.conidiaHK_WB_48h	-0.403785	0.0350521
rs34047915	3	46058999	chr3:46058999:C:T	T	C	0.3555	0.0773	4.288e-06	TNFA_C.conidiaHK_WB_48h	-0.273406	0.035115
rs35516580	3	46066006	chr3:46066006:A:G	A	G	-0.3562	0.0773	4.131e-06	TNFA_C.conidiaHK_WB_48h	0.273281	0.0351941
rs34766614	3	46066109	chr3:46066109:A:G	A	G	-0.3484	0.0775	6.994e-06	TNFA_C.conidiaHK_WB_48h	0.273281	0.0351941
rs71327014	3	46059974	chr3:46059974:C:T	T	C	0.3556	0.0773	4.25e-06	TNFA_C.conidiaHK_WB_48h	-0.273285	0.035195
rs71327015	3	46060681	chr3:46060681:G:C	C	G	0.3585	0.0773	3.566e-06	TNFA_C.conidiaHK_WB_48h	-0.273285	0.035195
rs34127208	3	46062188	chr3:46062188:G:T	T	G	0.3554	0.0773	4.314e-06	TNFA_C.conidiaHK_WB_48h	-0.273244	0.0352206
rs3770462	2	15609200	chr2:15609200:T:G	T	G	0.3409	0.0757	6.737e-06	IFNy_C.conidiaHK_WB_48h	-0.327117	0.0353594
rs4668941	2	15610007	chr2:15610007:T:G	T	G	0.3359	0.0754	8.511e-06	IFNy_C.conidiaHK_WB_48h	-0.327117	0.0353594
rs657152	9	133263862	chr9:133263862:A:C	A	C	0.2814	0.0516	4.951e-08	IL6_S.aureus_WB_48h	-0.155807	0.0353609
rs41264195	2	15606096	chr2:15606096:C:T	T	C	-0.3359	0.0754	8.49e-06	IFNy_C.conidiaHK_WB_48h	0.327091	0.0353906
rs79808866	2	15604860	chr2:15604860:T:G	T	G	0.3357	0.0754	8.588e-06	IFNy_C.conidiaHK_WB_48h	-0.327031	0.0354228
rs34836513	3	46004967	chr3:46004967:G:A	A	G	0.3674	0.0772	1.963e-06	IFNy_C.conidiaHK_WB_48h	-0.40177	0.035643
rs543968	9	133267708	chr9:133267708:C:T	T	C	-0.2815	0.0517	5.317e-08	IL6_PHA_WB_48h	0.0926627	0.036221
rs11627388	14	31953140	chr14:31953140:A:C	A	C	-0.2482	0.0533	3.19e-06	IL6_LPS_WB_48h	0.0897389	0.0378951
rs1491950	3	46096615	chr3:46096615:G:A	A	G	0.3544	0.078	5.545e-06	TNFA_C.conidiaHK_WB_48h	-0.267038	0.038136
rs13093179	3	46104822	chr3:46104822:G:T	T	G	0.3557	0.0779	4.914e-06	TNFA_C.conidiaHK_WB_48h	-0.271261	0.0381386
rs1491951	3	46100352	chr3:46100352:G:A	A	G	0.3485	0.0777	7.297e-06	IL1b_C.conidiaHK_WB_48h	-0.245002	0.0384038
rs613534	9	133267707	chr9:133267707:G:A	A	G	-0.2801	0.0517	6.157e-08	IFNy_S.aureus_WB_48h	0.268745	0.0384977
rs807636	2	15627828	chr2:15627828:C:T	T	C	-0.365	0.0772	2.254e-06	IFNy_LPS_WB_48h	0.297263	0.0385181
rs34093271	3	46103489	chr3:46103489:G:T	T	G	0.3558	0.0779	4.893e-06	TNFA_C.conidiaHK_WB_48h	-0.267108	0.0386952
rs35539222	3	46112780	chr3:46112780:T:C	T	C	-0.3556	0.0779	4.962e-06	TNFA_C.conidiaHK_WB_48h	0.267514	0.0390295
rs35110864	3	46112965	chr3:46112965:G:A	A	G	0.3555	0.0779	4.992e-06	TNFA_C.conidiaHK_WB_48h	-0.267514	0.0390295
rs71327025	3	46106012	chr3:46106012:A:G	A	G	-0.3556	0.0779	4.962e-06	TNFA_C.conidiaHK_WB_48h	0.267325	0.0390697
rs34452002	3	46101695	chr3:46101695:C:T	T	C	0.3556	0.0779	4.949e-06	TNFA_C.conidiaHK_WB_48h	-0.26635	0.0391576
rs494242	9	133269706	chr9:133269706:T:C	T	C	0.2814	0.0517	5.392e-08	IL6_PHA_WB_48h	-0.0899202	0.0391759
rs644234	9	133266804	chr9:133266804:G:T	T	G	-0.2815	0.0517	5.293e-08	IL6_PHA_WB_48h	0.0898866	0.0392471
rs643434	9	133266942	chr9:133266942:A:G	A	G	0.2815	0.0517	5.331e-08	IL6_PHA_WB_48h	-0.0898866	0.0392471
rs544873	9	133267800	chr9:133267800:A:G	A	G	0.2815	0.0517	5.293e-08	IL6_PHA_WB_48h	-0.0898866	0.0392471
rs807635	2	15629483	chr2:15629483:C:T	T	C	-0.3579	0.0765	2.852e-06	IFNy_LPS_WB_48h	0.295376	0.039528
rs2302934	2	15613155	chr2:15613155:C:G	C	G	0.3393	0.076	8.105e-06	IFNy_LPS_WB_48h	-0.295913	0.0398631
rs12616567	2	15615498	chr2:15615498:A:C	A	C	0.3427	0.0762	6.847e-06	IFNy_LPS_WB_48h	-0.295913	0.0398631
rs34460587	3	46100972	chr3:46100972:C:T	T	C	0.3557	0.0779	4.931e-06	TNFA_C.conidiaHK_WB_48h	-0.264711	0.0402999
rs76860840	2	15618674	chr2:15618674:C:G	C	G	0.3536	0.0764	3.658e-06	IFNy_C.conidiaHK_WB_48h	-0.322355	0.0406098
rs657152	9	133263862	chr9:133263862:A:C	A	C	0.2814	0.0516	4.951e-08	IL1b_S.aureus_WB_48h	-0.104115	0.0414616
rs13091868	3	46081551	chr3:46081551:A:G	A	G	-0.3538	0.0773	4.718e-06	TNFA_C.conidiaHK_WB_48h	0.262962	0.0415124
rs13092030	3	46081563	chr3:46081563:C:T	T	C	0.354	0.0773	4.66e-06	TNFA_C.conidiaHK_WB_48h	-0.262962	0.0415124
rs17215981	3	46082926	chr3:46082926:A:G	A	G	-0.3547	0.0773	4.473e-06	TNFA_C.conidiaHK_WB_48h	0.262962	0.0415124
rs13089554	3	46086065	chr3:46086065:G:A	A	G	0.3547	0.0774	4.611e-06	TNFA_C.conidiaHK_WB_48h	-0.262962	0.0415124
rs13095717	3	46087050	chr3:46087050:G:A	A	G	0.3548	0.0774	4.583e-06	TNFA_C.conidiaHK_WB_48h	-0.262962	0.0415124
rs13075528	3	46087217	chr3:46087217:T:C	T	C	-0.3549	0.0775	4.63e-06	TNFA_C.conidiaHK_WB_48h	0.262962	0.0415124
rs13095602	3	46087221	chr3:46087221:A:G	A	G	-0.3547	0.0774	4.599e-06	TNFA_C.conidiaHK_WB_48h	0.262962	0.0415124
rs71327023	3	46089733	chr3:46089733:C:G	C	G	-0.3539	0.0777	5.188e-06	TNFA_C.conidiaHK_WB_48h	0.262962	0.0415124
rs13063527	3	46094198	chr3:46094198:G:A	A	G	0.3561	0.0777	4.509e-06	TNFA_C.conidiaHK_WB_48h	-0.262962	0.0415124
rs13068570	3	46094946	chr3:46094946:A:G	A	G	-0.3561	0.0777	4.608e-06	TNFA_C.conidiaHK_WB_48h	0.262962	0.0415124
rs4373103	3	46096963	chr3:46096963:G:A	A	G	0.3547	0.078	5.417e-06	TNFA_C.conidiaHK_WB_48h	-0.262962	0.0415124
rs71327024	3	46098581	chr3:46098581:G:T	T	G	0.3547	0.078	5.371e-06	TNFA_C.conidiaHK_WB_48h	-0.262962	0.0415124
rs71327017	3	46069721	chr3:46069721:T:C	T	C	-0.3576	0.0774	3.798e-06	TNFA_C.conidiaHK_WB_48h	0.262928	0.0415419
rs13072267	3	46074518	chr3:46074518:T:A	A	T	0.3543	0.0773	4.567e-06	TNFA_C.conidiaHK_WB_48h	-0.262928	0.0415419
rs36057789	3	46075604	chr3:46075604:A:G	A	G	-0.3551	0.0773	4.363e-06	TNFA_C.conidiaHK_WB_48h	0.262928	0.0415419
rs76647202	3	46076468	chr3:46076468:A:G	A	G	-0.3542	0.0773	4.595e-06	TNFA_C.conidiaHK_WB_48h	0.262928	0.0415419
rs71327021	3	46079025	chr3:46079025:A:G	A	G	-0.3542	0.0773	4.611e-06	TNFA_C.conidiaHK_WB_48h	0.262928	0.0415419
rs2230322	3	46021837	chr3:46021837:T:C	T	C	-0.368	0.0768	1.679e-06	TNFA_C.conidiaHK_WB_48h	0.26136	0.0416161
rs13381043	18	3724602	chr18:3724602:G:A	A	G	-0.325	0.0613	1.133e-07	IL6_PHA_WB_48h	0.0996996	0.0417899
rs494242	9	133269706	chr9:133269706:T:C	T	C	0.2814	0.0517	5.392e-08	IL6_S.aureus_WB_48h	-0.150834	0.0419203
rs644234	9	133266804	chr9:133266804:G:T	T	G	-0.2815	0.0517	5.293e-08	IL6_S.aureus_WB_48h	0.150776	0.0419967
rs643434	9	133266942	chr9:133266942:A:G	A	G	0.2815	0.0517	5.331e-08	IL6_S.aureus_WB_48h	-0.150776	0.0419967
rs544873	9	133267800	chr9:133267800:A:G	A	G	0.2815	0.0517	5.293e-08	IL6_S.aureus_WB_48h	-0.150776	0.0419967
rs543968	9	133267708	chr9:133267708:C:T	T	C	-0.2815	0.0517	5.317e-08	IL6_S.aureus_WB_48h	0.152631	0.042507
rs34492478	3	46097350	chr3:46097350:A:T	A	T	-0.3562	0.078	4.945e-06	TNFA_C.conidiaHK_WB_48h	0.262017	0.0427512
rs4797120	18	3725189	chr18:3725189:G:C	C	G	-0.2956	0.0621	1.906e-06	IL1b_C.conidiaHK_WB_48h	0.178758	0.044988
rs494242	9	133269706	chr9:133269706:T:C	T	C	0.2814	0.0517	5.392e-08	IL1b_S.aureus_WB_48h	-0.101377	0.0474028
rs644234	9	133266804	chr9:133266804:G:T	T	G	-0.2815	0.0517	5.293e-08	IL1b_S.aureus_WB_48h	0.101344	0.0474719
rs643434	9	133266942	chr9:133266942:A:G	A	G	0.2815	0.0517	5.331e-08	IL1b_S.aureus_WB_48h	-0.101344	0.0474719
rs544873	9	133267800	chr9:133267800:A:G	A	G	0.2815	0.0517	5.293e-08	IL1b_S.aureus_WB_48h	-0.101344	0.0474719
rs543968	9	133267708	chr9:133267708:C:T	T	C	-0.2815	0.0517	5.317e-08	IL1b_S.aureus_WB_48h	0.102628	0.0479404
rs1491951	3	46100352	chr3:46100352:G:A	A	G	0.3485	0.0777	7.297e-06	TNFA_C.conidiaHK_WB_48h	-0.25156	0.0487005
rs13075758	3	45983556	chr3:45983556:G:A	A	G	0.3672	0.0775	2.189e-06	TNFA_C.conidiaHK_WB_48h	-0.261303	0.0489187
rs76860840	2	15618674	chr2:15618674:C:G	C	G	0.3536	0.0764	3.658e-06	IFNy_LPS_WB_48h	-0.282429	0.04892
rs34442130	3	45983037	chr3:45983037:T:A	A	T	0.3674	0.0775	2.161e-06	TNFA_C.conidiaHK_WB_48h	-0.261217	0.0490092
rs807581	2	15662227	chr2:15662227:T:G	T	G	0.3698	0.0806	4.511e-06	IFNy_LPS_WB_48h	-0.285675	0.0491387
rs76880770	2	15618488	chr2:15618488:G:A	A	G	-0.3455	0.0767	6.623e-06	IFNy_C.conidiaHK_WB_48h	0.326374	0.0494984
rs613534	9	133267707	chr9:133267707:G:A	A	G	-0.2801	0.0517	6.157e-08	IL1b_S.aureus_WB_48h	0.108041	0.049983
* GWAS loci were selected from The Severe Covid-19 GWAS Group N Engl J Med (2020), doi:10.1056/NEJMoa2020283, all SNP with assoication p value <1e-5 have been tested.
** all normal significant cQTLs have been listed

## Sheet: Table S7
Table S7: Independent Covid-19 GWAS loci - cytokine QTL pairs enriched for lower cytokine production
Source	Window	Target variant	C19-cQTL pairs	Clumped QTL’s	Monocyte3binomial P: Down versus Up (greater5)	Binomial P6: Down versus Up (greater5)	Fisher P7: Down mono. versus up T helper 4(greater5)
NEJM1	250kb	rs11385942	942	212	0.02163	0.02124	0.2759
	500kb		1949	108	6.387e-05	0.0002434	0.05628
	1Mb		2370	175	0.2106	0.002571	0.9953
Nature2	250kb	rs73064425	1521	248	0.0005455	0.003243	0.04384
	500kb		2067	104	0.09115	0.04292	0.5985
	1Mb		2496	147	0.1691	0.0755	0.6848
1 GWAS loci were selected from The Severe Covid-19 GWAS Group N Engl J Med (2020), doi:10.1056/NEJMoa2020283,
2 GWAS loci were selected from E. Pairo-Castineira et.al Nature 2020 , https://doi.org/10.1038/s41586-020-03065-y
3Monocyte donotes: monocyte-derived cytokines after stimulation with a few microbial stimuli
4T helper denotes: T cell-derived cytokines (IL-22, IL-17, andinterferon [IFN]-g) after stimulation with a few micorbila stimuli
5 In the binomial test and fisher's exact test, the hypothesis is "greater"
6 Pvalue of Binomial test
7 Pvalue of fisher's exact test

## Sheet: Table S8
Table S8 metabolites QTLs of COVID-19 GWAS loci from the 500 FG cohort study
SNP*	chr	pos	variant_id	effect_allele	alternative_allele	beta-GWAS	standard_error-GWAS	p_value-GWAS	metabolite_id	pvalue-QTL**	beta-QTL	annotation
rs11174294	12	62072129	chr12:62072129:C:T	T	C	-0.29	0.0604	1.586e-06	Tyr	0.000775071	-0.284591	Tyrosine(mmol/l)
rs10877787	12	62072981	chr12:62072981:A:G	A	G	0.29	0.0604	1.58e-06	Tyr	0.000815221	0.283397	Tyrosine(mmol/l)
rs9706516	12	62074403	chr12:62074403:C:A	A	C	-0.2923	0.0604	1.302e-06	Tyr	0.000815565	-0.283407	Tyrosine(mmol/l)
rs10747951	12	62075677	chr12:62075677:C:T	T	C	-0.29	0.0604	1.578e-06	Tyr	0.000815952	-0.283414	Tyrosine(mmol/l)
rs10506432	12	62077116	chr12:62077116:A:C	A	C	0.29	0.0604	1.58e-06	Tyr	0.000816749	0.283415	Tyrosine(mmol/l)
rs11174296	12	62077677	chr12:62077677:C:G	C	G	0.288	0.0602	1.746e-06	Tyr	0.000816749	0.283415	Tyrosine(mmol/l)
rs9738190	12	62078790	chr12:62078790:G:A	A	G	-0.2898	0.0602	1.51e-06	Tyr	0.000824299	-0.283253	Tyrosine(mmol/l)
rs12610495	19	4717660	chr19:4717660:A:G	A	G	-0.2534	0.0556	5.204e-06	XS_VLDL_FC	0.00104814	-0.255436	Free cholesterol in very small VLDL(mmol/l)
rs12610495	19	4717660	chr19:4717660:A:G	A	G	-0.2534	0.0556	5.204e-06	FreeC	0.00113189	-0.244827	Free cholesterol(mmol/l)
rs12610495	19	4717660	chr19:4717660:A:G	A	G	-0.2534	0.0556	5.204e-06	L_LDL_PL_percent	0.0013018	0.245682	Phospholipids to total lipds ratio in large LDL(%)
rs543968	9	133267708	chr9:133267708:C:T	T	C	-0.2815	0.0517	5.317e-08	XXL_VLDL_PL_percent	0.00132333	0.229491	Phospholipids to total lipds ratio in chylomicrons and extremely large VLDL(%)
rs657152	9	133263862	chr9:133263862:A:C	A	C	0.2814	0.0516	4.951e-08	XXL_VLDL_PL_percent	0.00137206	-0.225001	Phospholipids to total lipds ratio in chylomicrons and extremely large VLDL(%)
rs644234	9	133266804	chr9:133266804:G:T	T	G	-0.2815	0.0517	5.293e-08	XXL_VLDL_PL_percent	0.00137206	0.225001	Phospholipids to total lipds ratio in chylomicrons and extremely large VLDL(%)
rs643434	9	133266942	chr9:133266942:A:G	A	G	0.2815	0.0517	5.331e-08	XXL_VLDL_PL_percent	0.00137206	-0.225001	Phospholipids to total lipds ratio in chylomicrons and extremely large VLDL(%)
rs544873	9	133267800	chr9:133267800:A:G	A	G	0.2815	0.0517	5.293e-08	XXL_VLDL_PL_percent	0.00137206	-0.225001	Phospholipids to total lipds ratio in chylomicrons and extremely large VLDL(%)
rs494242	9	133269706	chr9:133269706:T:C	T	C	0.2814	0.0517	5.392e-08	XXL_VLDL_PL_percent	0.00137206	-0.225001	Phospholipids to total lipds ratio in chylomicrons and extremely large VLDL(%)
rs12610495	19	4717660	chr19:4717660:A:G	A	G	-0.2534	0.0556	5.204e-06	XS_VLDL_C	0.00137763	-0.253861	Total cholesterol in very small VLDL(mmol/l)
rs613534	9	133267707	chr9:133267707:G:A	A	G	-0.2801	0.0517	6.157e-08	XXL_VLDL_PL_percent	0.0016994	0.23981	Phospholipids to total lipds ratio in chylomicrons and extremely large VLDL(%)
rs11627388	14	31953140	chr14:31953140:A:C	A	C	-0.2482	0.0533	3.19e-06	L_HDL_CE_percent	0.0017326	-0.24323	Cholesterol esters to total lipids ratio in large HDL(%)
rs10506436	12	62028786	chr12:62028786:T:A	A	T	-0.2811	0.06	2.841e-06	Gln	0.00179994	-0.246656	Glutamine(mmol/l)
rs9739464	12	62037992	chr12:62037992:A:T	A	T	0.2846	0.06	2.102e-06	Gln	0.00181212	0.246492	Glutamine(mmol/l)
rs12610495	19	4717660	chr19:4717660:A:G	A	G	-0.2534	0.0556	5.204e-06	XS_VLDL_L	0.00181916	-0.240191	Total lipids in very small VLDL(mmol/l)
rs10784278	12	62042165	chr12:62042165:T:A	A	T	-0.2836	0.06	2.318e-06	Gln	0.00182029	-0.245976	Glutamine(mmol/l)
rs10784279	12	62044016	chr12:62044016:C:T	T	C	-0.2778	0.0599	3.502e-06	Gln	0.00183772	-0.245669	Glutamine(mmol/l)
rs12610495	19	4717660	chr19:4717660:A:G	A	G	-0.2534	0.0556	5.204e-06	XS_VLDL_CE	0.00206037	-0.246057	Cholesterol esters in very small VLDL(mmol/l)
rs12610495	19	4717660	chr19:4717660:A:G	A	G	-0.2534	0.0556	5.204e-06	IDL_P	0.00209362	-0.234549	Concentration of IDL particles(mol/l)
rs687621	9	133261662	chr9:133261662:G:A	A	G	-0.2837	0.0528	7.632e-08	XXL_VLDL_PL_percent	0.00211881	0.217234	Phospholipids to total lipds ratio in chylomicrons and extremely large VLDL(%)
rs687289	9	133261703	chr9:133261703:A:G	A	G	0.2826	0.0527	8.138e-08	XXL_VLDL_PL_percent	0.00211881	-0.217234	Phospholipids to total lipds ratio in chylomicrons and extremely large VLDL(%)
rs545971	9	133267960	chr9:133267960:T:C	T	C	0.2794	0.0524	9.583e-08	XXL_VLDL_PL_percent	0.00211881	-0.217234	Phospholipids to total lipds ratio in chylomicrons and extremely large VLDL(%)
rs612169	9	133268030	chr9:133268030:G:A	A	G	-0.2797	0.0527	1.083e-07	XXL_VLDL_PL_percent	0.00211881	0.217234	Phospholipids to total lipds ratio in chylomicrons and extremely large VLDL(%)
rs597988	9	133268872	chr9:133268872:A:T	A	T	0.2796	0.0526	1.066e-07	XXL_VLDL_PL_percent	0.00211881	-0.217234	Phospholipids to total lipds ratio in chylomicrons and extremely large VLDL(%)
rs597974	9	133268885	chr9:133268885:G:A	A	G	-0.2796	0.0526	1.069e-07	XXL_VLDL_PL_percent	0.00211881	0.217234	Phospholipids to total lipds ratio in chylomicrons and extremely large VLDL(%)
rs8176663	9	133269015	chr9:133269015:C:T	T	C	-0.2798	0.0526	1.05e-07	XXL_VLDL_PL_percent	0.00211881	0.217234	Phospholipids to total lipds ratio in chylomicrons and extremely large VLDL(%)
rs491626	9	133269461	chr9:133269461:T:C	T	C	0.2797	0.0526	1.051e-07	XXL_VLDL_PL_percent	0.00211881	-0.217234	Phospholipids to total lipds ratio in chylomicrons and extremely large VLDL(%)
rs492488	9	133269548	chr9:133269548:A:G	A	G	0.2798	0.0526	1.02e-07	XXL_VLDL_PL_percent	0.00211881	-0.217234	Phospholipids to total lipds ratio in chylomicrons and extremely large VLDL(%)
rs493246	9	133269582	chr9:133269582:A:G	A	G	0.2799	0.0526	1.011e-07	XXL_VLDL_PL_percent	0.00211881	-0.217234	Phospholipids to total lipds ratio in chylomicrons and extremely large VLDL(%)
rs495203	9	133269828	chr9:133269828:T:C	T	C	0.2816	0.0526	8.521e-08	XXL_VLDL_PL_percent	0.00211881	-0.217234	Phospholipids to total lipds ratio in chylomicrons and extremely large VLDL(%)
rs582118	9	133270061	chr9:133270061:G:A	A	G	-0.2798	0.0526	1.019e-07	XXL_VLDL_PL_percent	0.00211881	0.217234	Phospholipids to total lipds ratio in chylomicrons and extremely large VLDL(%)
rs582094	9	133270074	chr9:133270074:T:A	A	T	-0.2796	0.0526	1.036e-07	XXL_VLDL_PL_percent	0.00211881	0.217234	Phospholipids to total lipds ratio in chylomicrons and extremely large VLDL(%)
rs2769071	9	133270565	chr9:133270565:G:A	A	G	-0.2785	0.0526	1.173e-07	XXL_VLDL_PL_percent	0.00211881	0.217234	Phospholipids to total lipds ratio in chylomicrons and extremely large VLDL(%)
rs677355	9	133270615	chr9:133270615:A:G	A	G	0.2789	0.0526	1.123e-07	XXL_VLDL_PL_percent	0.00211881	-0.217234	Phospholipids to total lipds ratio in chylomicrons and extremely large VLDL(%)
rs676996	9	133270647	chr9:133270647:G:T	T	G	-0.2785	0.0526	1.168e-07	XXL_VLDL_PL_percent	0.00211881	0.217234	Phospholipids to total lipds ratio in chylomicrons and extremely large VLDL(%)
rs676457	9	133270797	chr9:133270797:T:A	A	T	-0.2783	0.0526	1.208e-07	XXL_VLDL_PL_percent	0.00211881	0.217234	Phospholipids to total lipds ratio in chylomicrons and extremely large VLDL(%)
rs674302	9	133271249	chr9:133271249:A:T	A	T	0.278	0.0526	1.257e-07	XXL_VLDL_PL_percent	0.00211881	-0.217234	Phospholipids to total lipds ratio in chylomicrons and extremely large VLDL(%)
rs554833	9	133271745	chr9:133271745:T:C	T	C	0.2788	0.0526	1.128e-07	XXL_VLDL_PL_percent	0.00211881	-0.217234	Phospholipids to total lipds ratio in chylomicrons and extremely large VLDL(%)
rs505922	9	133273813	chr9:133273813:C:T	T	C	-0.2687	0.0526	3.205e-07	XXL_VLDL_PL_percent	0.00211881	0.217234	Phospholipids to total lipds ratio in chylomicrons and extremely large VLDL(%)
rs514659	9	133266790	chr9:133266790:C:A	A	C	-0.2811	0.0526	9.076e-08	XXL_VLDL_PL_percent	0.00211881	0.217234	Phospholipids to total lipds ratio in chylomicrons and extremely large VLDL(%)
rs10088118	8	121806381	chr8:121806381:G:C	C	G	-0.2329	0.0517	6.792e-06	S_HDL_P	0.00212094	0.218741	Concentration of small HDL particles(mol/l)
rs529565	9	133274084	chr9:133274084:C:T	T	C	-0.2717	0.0526	2.435e-07	XXL_VLDL_PL_percent	0.00212809	0.21716	Phospholipids to total lipds ratio in chylomicrons and extremely large VLDL(%)
rs10088118	8	121806381	chr8:121806381:G:C	C	G	-0.2329	0.0517	6.792e-06	S_HDL_L	0.00220717	0.217903	Total lipids in small HDL(mmol/l)
rs12610495	19	4717660	chr19:4717660:A:G	A	G	-0.2534	0.0556	5.204e-06	S_LDL_L	0.00223668	-0.235553	Total lipids in small LDL(mmol/l)
rs12610495	19	4717660	chr19:4717660:A:G	A	G	-0.2534	0.0556	5.204e-06	S_LDL_C	0.0022564	-0.239511	Total cholesterol in small LDL(mmol/l)
rs12610495	19	4717660	chr19:4717660:A:G	A	G	-0.2534	0.0556	5.204e-06	IDL_L	0.00226183	-0.234141	Total lipids in IDL(mmol/l)
rs12610495	19	4717660	chr19:4717660:A:G	A	G	-0.2534	0.0556	5.204e-06	XS_VLDL_P	0.00226957	-0.234165	Concentration of very small VLDL particles(mol/l)
rs12610495	19	4717660	chr19:4717660:A:G	A	G	-0.2534	0.0556	5.204e-06	S_LDL_P	0.00228494	-0.233751	Concentration of small LDL particles(mol/l)
rs12610495	19	4717660	chr19:4717660:A:G	A	G	-0.2534	0.0556	5.204e-06	M_LDL_PL_percent	0.00237082	0.2484	Phospholipids to total lipds ratio in medium LDL(%)
rs2302929	2	15595524	chr2:15595524:T:C	T	C	0.2976	0.0672	9.544e-06	M_HDL_CE	0.00239135	0.276797	Cholesterol esters in medium HDL(mmol/l)
rs1455664	4	179425171	chr4:179425171:T:C	T	C	-0.3158	0.0714	9.774e-06	XL_VLDL_CE	0.00242694	-0.336145	Cholesterol esters in very large VLDL(mmol/l)
rs12610495	19	4717660	chr19:4717660:A:G	A	G	-0.2534	0.0556	5.204e-06	S_LDL_PL_percent	0.00246805	0.240898	Phospholipids to total lipds ratio in small LDL(%)
rs1455662	4	179423719	chr4:179423719:A:G	A	G	-0.3156	0.0713	9.599e-06	XL_VLDL_CE	0.00248159	-0.335148	Cholesterol esters in very large VLDL(mmol/l)
rs1455664	4	179425171	chr4:179425171:T:C	T	C	-0.3158	0.0714	9.774e-06	XL_VLDL_C	0.00260126	-0.334899	Total cholesterol in very large VLDL(mmol/l)
rs1455662	4	179423719	chr4:179423719:A:G	A	G	-0.3156	0.0713	9.599e-06	XL_VLDL_C	0.00265632	-0.33394	Total cholesterol in very large VLDL(mmol/l)
rs1455663	4	179425076	chr4:179425076:A:G	A	G	-0.3156	0.0714	9.868e-06	XL_VLDL_CE	0.00266452	-0.334262	Cholesterol esters in very large VLDL(mmol/l)
rs9739956	12	62065731	chr12:62065731:T:C	T	C	0.2934	0.0598	9.449e-07	Tyr	0.00269877	0.253555	Tyrosine(mmol/l)
rs10877786	12	62070198	chr12:62070198:T:G	T	G	0.2964	0.0597	6.887e-07	Tyr	0.00270028	0.253415	Tyrosine(mmol/l)
rs12610495	19	4717660	chr19:4717660:A:G	A	G	-0.2534	0.0556	5.204e-06	IDL_C	0.00273164	-0.233502	Total cholesterol in IDL(mmol/l)
rs12610495	19	4717660	chr19:4717660:A:G	A	G	-0.2534	0.0556	5.204e-06	M_LDL_P	0.00275333	-0.227179	Concentration of medium LDL particles(mol/l)
rs1455663	4	179425076	chr4:179425076:A:G	A	G	-0.3156	0.0714	9.868e-06	XL_VLDL_C	0.00285405	-0.333004	Total cholesterol in very large VLDL(mmol/l)
rs12610495	19	4717660	chr19:4717660:A:G	A	G	-0.2534	0.0556	5.204e-06	S_LDL_FC	0.00286212	-0.236918	Free cholesterol in small LDL(mmol/l)
rs12610495	19	4717660	chr19:4717660:A:G	A	G	-0.2534	0.0556	5.204e-06	M_LDL_L	0.00288057	-0.227265	Total lipids in medium LDL(mmol/l)
rs4389947	8	121816361	chr8:121816361:G:A	A	G	-0.2364	0.0517	4.907e-06	S_HDL_P	0.00289219	0.212648	Concentration of small HDL particles(mol/l)
rs12610495	19	4717660	chr19:4717660:A:G	A	G	-0.2534	0.0556	5.204e-06	M_LDL_C	0.00292999	-0.230371	Total cholesterol in medium LDL(mmol/l)
rs2191031	3	45869378	chr3:45869378:G:A	A	G	0.2758	0.0613	6.804e-06	XL_HDL_CE	0.00293241	-0.299847	Cholesterol esters in very large HDL(mmol/l)
rs7152677	14	31953540	chr14:31953540:G:C	C	G	0.2637	0.0548	1.524e-06	XS_VLDL_FC	0.00294202	-0.249799	Free cholesterol in very small VLDL(mmol/l)
rs12610495	19	4717660	chr19:4717660:A:G	A	G	-0.2534	0.0556	5.204e-06	IDL_PL	0.00298407	-0.224455	Phospholipids in IDL(mmol/l)
rs12610495	19	4717660	chr19:4717660:A:G	A	G	-0.2534	0.0556	5.204e-06	EstC	0.00301243	-0.227139	Esterified cholesterol(mmol/l)
rs4389947	8	121816361	chr8:121816361:G:A	A	G	-0.2364	0.0517	4.907e-06	S_HDL_L	0.00301322	0.21176	Total lipids in small HDL(mmol/l)
rs12610495	19	4717660	chr19:4717660:A:G	A	G	-0.2534	0.0556	5.204e-06	L_LDL_P	0.00303833	-0.22288	Concentration of large LDL particles(mol/l)
rs12610495	19	4717660	chr19:4717660:A:G	A	G	-0.2534	0.0556	5.204e-06	M_LDL_FC_percent	0.00308085	0.218623	Free cholesterol to total lipids ratio in medium LDL(%)
rs12610495	19	4717660	chr19:4717660:A:G	A	G	-0.2534	0.0556	5.204e-06	IDL_CE	0.00309913	-0.231006	Cholesterol esters in IDL(mmol/l)
rs12610495	19	4717660	chr19:4717660:A:G	A	G	-0.2534	0.0556	5.204e-06	M_LDL_CE_percent	0.00310702	-0.239591	Cholesterol esters to total lipids ratio in medium LDL(%)
rs12610495	19	4717660	chr19:4717660:A:G	A	G	-0.2534	0.0556	5.204e-06	L_LDL_L	0.00314084	-0.223198	Total lipids in large LDL(mmol/l)
rs12610495	19	4717660	chr19:4717660:A:G	A	G	-0.2534	0.0556	5.204e-06	Serum_C	0.00320237	-0.226496	Serum total cholesterol(mmol/l)
rs7152677	14	31953540	chr14:31953540:G:C	C	G	0.2637	0.0548	1.524e-06	L_VLDL_C_percent	0.00323394	-0.247696	Total cholesterol to total lipids ratio in large VLDL(%)
rs12610495	19	4717660	chr19:4717660:A:G	A	G	-0.2534	0.0556	5.204e-06	L_LDL_CE	0.00334093	-0.222415	Cholesterol esters in large LDL(mmol/l)
rs633862	9	133279871	chr9:133279871:T:C	T	C	0.2534	0.0515	8.789e-07	L_VLDL_CE_percent	0.00346971	0.214095	Cholesterol esters to total lipids ratio in large VLDL(%)
rs12610495	19	4717660	chr19:4717660:A:G	A	G	-0.2534	0.0556	5.204e-06	L_LDL_C	0.00349195	-0.22218	Total cholesterol in large LDL(mmol/l)
rs12610495	19	4717660	chr19:4717660:A:G	A	G	-0.2534	0.0556	5.204e-06	IDL_FC	0.0035062	-0.227474	Free cholesterol in IDL(mmol/l)
rs660340	9	133272138	chr9:133272138:G:A	A	G	-0.255	0.0517	7.974e-07	L_VLDL_PL_percent	0.00360335	0.206555	Phospholipids to total lipds ratio in large VLDL(%)
rs581107	9	133272287	chr9:133272287:T:C	T	C	0.2553	0.0517	7.874e-07	L_VLDL_PL_percent	0.00360335	-0.206555	Phospholipids to total lipds ratio in large VLDL(%)
rs659104	9	133272408	chr9:133272408:G:T	T	G	-0.255	0.0517	7.974e-07	L_VLDL_PL_percent	0.00360335	0.206555	Phospholipids to total lipds ratio in large VLDL(%)
rs473533	9	133272620	chr9:133272620:C:T	T	C	-0.2551	0.0517	7.887e-07	L_VLDL_PL_percent	0.00360335	0.206555	Phospholipids to total lipds ratio in large VLDL(%)
rs475419	9	133272816	chr9:133272816:T:C	T	C	0.2576	0.0517	6.321e-07	L_VLDL_PL_percent	0.00360335	-0.206555	Phospholipids to total lipds ratio in large VLDL(%)
rs476410	9	133272953	chr9:133272953:C:G	C	G	0.2538	0.0517	8.956e-07	L_VLDL_PL_percent	0.00360335	-0.206555	Phospholipids to total lipds ratio in large VLDL(%)
rs645982	9	133272994	chr9:133272994:G:A	A	G	-0.2536	0.0516	9.022e-07	L_VLDL_PL_percent	0.00360335	0.206555	Phospholipids to total lipds ratio in large VLDL(%)
rs500498	9	133273232	chr9:133273232:C:T	T	C	-0.2535	0.0516	9.061e-07	L_VLDL_PL_percent	0.00361089	0.206499	Phospholipids to total lipds ratio in large VLDL(%)
rs500499	9	133273233	chr9:133273233:C:G	C	G	0.2535	0.0516	9.061e-07	L_VLDL_PL_percent	0.00361089	-0.206499	Phospholipids to total lipds ratio in large VLDL(%)
rs550057	9	133271182	chr9:133271182:T:C	T	C	0.2681	0.0562	1.861e-06	XXL_VLDL_PL_percent	0.00368756	-0.210926	Phospholipids to total lipds ratio in chylomicrons and extremely large VLDL(%)
rs7152677	14	31953540	chr14:31953540:G:C	C	G	0.2637	0.0548	1.524e-06	L_HDL_CE_percent	0.00371273	0.2352	Cholesterol esters to total lipids ratio in large HDL(%)
rs12610495	19	4717660	chr19:4717660:A:G	A	G	-0.2534	0.0556	5.204e-06	LDL_C	0.00382002	-0.220108	Total cholesterol in LDL(mmol/l)
rs12610495	19	4717660	chr19:4717660:A:G	A	G	-0.2534	0.0556	5.204e-06	FAw6	0.00395104	-0.220864	Omega_6 fatty acids(mmol/l)
rs11627388	14	31953140	chr14:31953140:A:C	A	C	-0.2482	0.0533	3.19e-06	L_HDL_C_percent	0.00400307	-0.218898	Total cholesterol to total lipids ratio in large HDL(%)
rs1455664	4	179425171	chr4:179425171:T:C	T	C	-0.3158	0.0714	9.774e-06	XL_VLDL_FC	0.00405327	-0.326208	Free cholesterol in very large VLDL(mmol/l)
rs12610495	19	4717660	chr19:4717660:A:G	A	G	-0.2534	0.0556	5.204e-06	XS_VLDL_PL	0.00407691	-0.21805	Phospholipids in very small VLDL(mmol/l)
rs3774641	3	45896341	chr3:45896341:G:T	T	G	0.2741	0.0605	5.947e-06	XL_HDL_CE	0.00410549	-0.286644	Cholesterol esters in very large HDL(mmol/l)
rs7152677	14	31953540	chr14:31953540:G:C	C	G	0.2637	0.0548	1.524e-06	XS_VLDL_P	0.00413794	-0.23693	Concentration of very small VLDL particles(mol/l)
rs1455662	4	179423719	chr4:179423719:A:G	A	G	-0.3156	0.0713	9.599e-06	XL_VLDL_FC	0.00413795	-0.325221	Free cholesterol in very large VLDL(mmol/l)
rs2302929	2	15595524	chr2:15595524:T:C	T	C	0.2976	0.0672	9.544e-06	M_HDL_C	0.00414425	0.259377	Total cholesterol in medium HDL(mmol/l)
rs74586549	3	45884551	chr3:45884551:C:T	T	C	0.3443	0.0768	7.335e-06	XL_HDL_FC	0.00427982	-0.3437	Free cholesterol in very large HDL(mmol/l)
rs2191031	3	45869378	chr3:45869378:G:A	A	G	0.2758	0.0613	6.804e-06	XL_HDL_C	0.00432702	-0.287107	Total cholesterol in very large HDL(mmol/l)
rs1455663	4	179425076	chr4:179425076:A:G	A	G	-0.3156	0.0714	9.868e-06	XL_VLDL_FC	0.00443012	-0.324222	Free cholesterol in very large VLDL(mmol/l)
rs10091098	8	121836590	chr8:121836590:G:A	A	G	-0.233	0.0508	4.554e-06	S_HDL_P	0.00445851	0.203461	Concentration of small HDL particles(mol/l)
rs10087789	8	121836324	chr8:121836324:C:G	C	G	0.2327	0.0518	6.995e-06	S_HDL_P	0.00446244	-0.203443	Concentration of small HDL particles(mol/l)
rs7152677	14	31953540	chr14:31953540:G:C	C	G	0.2637	0.0548	1.524e-06	XS_VLDL_PL	0.00451221	-0.232065	Phospholipids in very small VLDL(mmol/l)
rs7152677	14	31953540	chr14:31953540:G:C	C	G	0.2637	0.0548	1.524e-06	XS_VLDL_L	0.00452452	-0.235647	Total lipids in very small VLDL(mmol/l)
rs7152677	14	31953540	chr14:31953540:G:C	C	G	0.2637	0.0548	1.524e-06	L_HDL_C_percent	0.00455382	0.225076	Total cholesterol to total lipids ratio in large HDL(%)
rs647800	9	133272585	chr9:133272585:G:A	A	G	-0.2683	0.052	2.411e-07	L_VLDL_PL_percent	0.0045607	0.203015	Phospholipids to total lipds ratio in large VLDL(%)
rs4797120	18	3725189	chr18:3725189:G:C	C	G	-0.2956	0.0621	1.906e-06	IDL_TG	0.00457544	-0.223498	Triglycerides in IDL(mmol/l)
rs10091098	8	121836590	chr8:121836590:G:A	A	G	-0.233	0.0508	4.554e-06	S_HDL_L	0.00464653	0.202528	Total lipids in small HDL(mmol/l)
rs10087789	8	121836324	chr8:121836324:C:G	C	G	0.2327	0.0518	6.995e-06	S_HDL_L	0.00465256	-0.2025	Total lipids in small HDL(mmol/l)
rs7152677	14	31953540	chr14:31953540:G:C	C	G	0.2637	0.0548	1.524e-06	ApoB_ApoA1_ratio	0.00466119	-0.237267	Ratio of apolipoprotein B to apolipoprotein A_I
rs7152677	14	31953540	chr14:31953540:G:C	C	G	0.2637	0.0548	1.524e-06	ApoB	0.00470032	-0.237147	Apolipoprotein B(g/l)
rs12610495	19	4717660	chr19:4717660:A:G	A	G	-0.2534	0.0556	5.204e-06	L_LDL_PL	0.004703	-0.213394	Phospholipids in large LDL(mmol/l)
rs12610495	19	4717660	chr19:4717660:A:G	A	G	-0.2534	0.0556	5.204e-06	PUFA	0.00495539	-0.214162	Polyunsaturated fatty acids(mmol/l)
rs12610495	19	4717660	chr19:4717660:A:G	A	G	-0.2534	0.0556	5.204e-06	L_LDL_FC	0.0051545	-0.215698	Free cholesterol in large LDL(mmol/l)
rs12610495	19	4717660	chr19:4717660:A:G	A	G	-0.2534	0.0556	5.204e-06	S_LDL_CE	0.00517861	-0.221126	Cholesterol esters in small LDL(mmol/l)
rs10091098	8	121836590	chr8:121836590:G:A	A	G	-0.233	0.0508	4.554e-06	XL_VLDL_PL_percent	0.00527577	-0.208232	Phospholipids to total lipds ratio in very large VLDL(%)
rs10087789	8	121836324	chr8:121836324:C:G	C	G	0.2327	0.0518	6.995e-06	XL_VLDL_PL_percent	0.00527733	0.208226	Phospholipids to total lipds ratio in very large VLDL(%)
rs7152677	14	31953540	chr14:31953540:G:C	C	G	0.2637	0.0548	1.524e-06	M_LDL_PL	0.00537968	-0.226929	Phospholipids in medium LDL(mmol/l)
rs12610495	19	4717660	chr19:4717660:A:G	A	G	-0.2534	0.0556	5.204e-06	M_LDL_FC	0.00543386	-0.215553	Free cholesterol in medium LDL(mmol/l)
rs4389947	8	121816361	chr8:121816361:G:A	A	G	-0.2364	0.0517	4.907e-06	XL_VLDL_PL_percent	0.00546509	-0.207038	Phospholipids to total lipds ratio in very large VLDL(%)
rs3770462	2	15609200	chr2:15609200:T:G	T	G	0.3409	0.0757	6.737e-06	M_HDL_CE	0.00547839	0.260239	Cholesterol esters in medium HDL(mmol/l)
rs4668941	2	15610007	chr2:15610007:T:G	T	G	0.3359	0.0754	8.511e-06	M_HDL_CE	0.00547839	0.260239	Cholesterol esters in medium HDL(mmol/l)
rs41264195	2	15606096	chr2:15606096:C:T	T	C	-0.3359	0.0754	8.49e-06	M_HDL_CE	0.00547989	-0.260258	Cholesterol esters in medium HDL(mmol/l)
rs79808866	2	15604860	chr2:15604860:T:G	T	G	0.3357	0.0754	8.588e-06	M_HDL_CE	0.00547989	0.260258	Cholesterol esters in medium HDL(mmol/l)
rs10088118	8	121806381	chr8:121806381:G:C	C	G	-0.2329	0.0517	6.792e-06	XL_VLDL_PL_percent	0.00555289	-0.20618	Phospholipids to total lipds ratio in very large VLDL(%)
rs647800	9	133272585	chr9:133272585:G:A	A	G	-0.2683	0.052	2.411e-07	L_VLDL_CE_percent	0.00579634	-0.207837	Cholesterol esters to total lipids ratio in large VLDL(%)
rs62120724	2	15593845	chr2:15593845:G:A	A	G	-0.2986	0.0675	9.728e-06	M_HDL_CE	0.00591027	-0.252998	Cholesterol esters in medium HDL(mmol/l)
rs2032778	2	15596573	chr2:15596573:G:A	A	G	-0.299	0.0675	9.48e-06	M_HDL_CE	0.00591027	-0.252998	Cholesterol esters in medium HDL(mmol/l)
rs9739464	12	62037992	chr12:62037992:A:T	A	T	0.2846	0.06	2.102e-06	Ala	0.0061787	0.256944	Alanine(mmol/l)
rs10506436	12	62028786	chr12:62028786:T:A	A	T	-0.2811	0.06	2.841e-06	Ala	0.00628487	-0.256433	Alanine(mmol/l)
rs10784279	12	62044016	chr12:62044016:C:T	T	C	-0.2778	0.0599	3.502e-06	Ala	0.00628505	-0.2559	Alanine(mmol/l)
rs3774641	3	45896341	chr3:45896341:G:T	T	G	0.2741	0.0605	5.947e-06	XL_HDL_C	0.00629746	-0.272397	Total cholesterol in very large HDL(mmol/l)
rs10784278	12	62042165	chr12:62042165:T:A	A	T	-0.2836	0.06	2.318e-06	Ala	0.00630497	-0.255896	Alanine(mmol/l)
rs12610495	19	4717660	chr19:4717660:A:G	A	G	-0.2534	0.0556	5.204e-06	HDL3_C	0.00631842	-0.215149	Total cholesterol in HDL3(mmol/l)
rs12610495	19	4717660	chr19:4717660:A:G	A	G	-0.2534	0.0556	5.204e-06	S_LDL_PL	0.00633543	-0.210294	Phospholipids in small LDL(mmol/l)
rs74586549	3	45884551	chr3:45884551:C:T	T	C	0.3443	0.0768	7.335e-06	XL_HDL_C	0.00635431	-0.334447	Total cholesterol in very large HDL(mmol/l)
rs7152677	14	31953540	chr14:31953540:G:C	C	G	0.2637	0.0548	1.524e-06	Cit	0.00636988	-0.24993	Citrate(mmol/l)
rs12610495	19	4717660	chr19:4717660:A:G	A	G	-0.2534	0.0556	5.204e-06	M_LDL_CE	0.00643303	-0.214764	Cholesterol esters in medium LDL(mmol/l)
rs12610495	19	4717660	chr19:4717660:A:G	A	G	-0.2534	0.0556	5.204e-06	Remnant_C	0.00658158	-0.214279	Remnant cholesterol (non_HDL, non_LDL _cholesterol)(mmol/l)
rs74586549	3	45884551	chr3:45884551:C:T	T	C	0.3443	0.0768	7.335e-06	XL_HDL_CE	0.0067847	-0.332574	Cholesterol esters in very large HDL(mmol/l)
rs1455664	4	179425171	chr4:179425171:T:C	T	C	-0.3158	0.0714	9.774e-06	XL_VLDL_L	0.0067881	-0.303679	Total lipids in very large VLDL(mmol/l)
rs11627388	14	31953140	chr14:31953140:A:C	A	C	-0.2482	0.0533	3.19e-06	LA	0.0068049	0.21863	18:2, linoleic acid(mmol/l)
rs4797120	18	3725189	chr18:3725189:G:C	C	G	-0.2956	0.0621	1.906e-06	XS_VLDL_TG	0.00686448	-0.231902	Triglycerides in very small VLDL(mmol/l)
rs1455662	4	179423719	chr4:179423719:A:G	A	G	-0.3156	0.0713	9.599e-06	XL_VLDL_L	0.00694287	-0.302611	Total lipids in very large VLDL(mmol/l)
rs62122279	2	15621842	chr2:15621842:T:C	T	C	0.3047	0.0678	6.906e-06	M_HDL_CE	0.00707673	0.247075	Cholesterol esters in medium HDL(mmol/l)
rs4668946	2	15624494	chr2:15624494:A:G	A	G	0.3109	0.0679	4.715e-06	M_HDL_CE	0.00709577	0.246959	Cholesterol esters in medium HDL(mmol/l)
rs12614308	2	15624914	chr2:15624914:G:A	A	G	-0.3109	0.0679	4.715e-06	M_HDL_CE	0.00709577	-0.246959	Cholesterol esters in medium HDL(mmol/l)
rs13263570	8	121845942	chr8:121845942:G:A	A	G	-0.2298	0.0516	8.495e-06	S_HDL_L	0.00709808	0.190132	Total lipids in small HDL(mmol/l)
rs10784279	12	62044016	chr12:62044016:C:T	T	C	-0.2778	0.0599	3.502e-06	Tyr	0.00713545	-0.235132	Tyrosine(mmol/l)
rs7152677	14	31953540	chr14:31953540:G:C	C	G	0.2637	0.0548	1.524e-06	S_VLDL_C	0.0071646	-0.228707	Total cholesterol in small VLDL(mmol/l)
rs10506436	12	62028786	chr12:62028786:T:A	A	T	-0.2811	0.06	2.841e-06	Tyr	0.00717255	-0.235471	Tyrosine(mmol/l)
rs7152677	14	31953540	chr14:31953540:G:C	C	G	0.2637	0.0548	1.524e-06	LA	0.00722191	-0.226351	18:2, linoleic acid(mmol/l)
rs10784278	12	62042165	chr12:62042165:T:A	A	T	-0.2836	0.06	2.318e-06	Tyr	0.00722814	-0.234844	Tyrosine(mmol/l)
rs74586549	3	45884551	chr3:45884551:C:T	T	C	0.3443	0.0768	7.335e-06	MUFA_FA_ratio	0.00727254	0.32743	Ratio of monounsaturated fatty acids to total fatty acids(percent)
rs13263570	8	121845942	chr8:121845942:G:A	A	G	-0.2298	0.0516	8.495e-06	S_HDL_P	0.00728441	0.189529	Concentration of small HDL particles(mol/l)
rs2302929	2	15595524	chr2:15595524:T:C	T	C	0.2976	0.0672	9.544e-06	M_HDL_P	0.00729757	0.234524	Concentration of medium HDL particles(mol/l)
rs13263570	8	121845942	chr8:121845942:G:A	A	G	-0.2298	0.0516	8.495e-06	XL_VLDL_PL_percent	0.00737033	-0.1974	Phospholipids to total lipds ratio in very large VLDL(%)
rs1455663	4	179425076	chr4:179425076:A:G	A	G	-0.3156	0.0714	9.868e-06	XL_HDL_TG	0.00738377	-0.325836	Triglycerides in very large HDL(mmol/l)
rs1455663	4	179425076	chr4:179425076:A:G	A	G	-0.3156	0.0714	9.868e-06	XL_VLDL_L	0.00741469	-0.301505	Total lipids in very large VLDL(mmol/l)
rs633862	9	133279871	chr9:133279871:T:C	T	C	0.2534	0.0515	8.789e-07	L_VLDL_PL_percent	0.00745929	-0.186477	Phospholipids to total lipds ratio in large VLDL(%)
rs9739464	12	62037992	chr12:62037992:A:T	A	T	0.2846	0.06	2.102e-06	Tyr	0.00745941	0.234326	Tyrosine(mmol/l)
rs7152677	14	31953540	chr14:31953540:G:C	C	G	0.2637	0.0548	1.524e-06	S_LDL_PL	0.00750762	-0.221688	Phospholipids in small LDL(mmol/l)
rs13063033	3	46040989	chr3:46040989:G:A	A	G	0.3555	0.0772	4.115e-06	Crea	0.00751903	0.295392	Creatinine(mmol/l)
rs2302929	2	15595524	chr2:15595524:T:C	T	C	0.2976	0.0672	9.544e-06	M_HDL_L	0.00757866	0.233985	Total lipids in medium HDL(mmol/l)
rs647800	9	133272585	chr9:133272585:G:A	A	G	-0.2683	0.052	2.411e-07	XXL_VLDL_PL_percent	0.00784915	0.186996	Phospholipids to total lipds ratio in chylomicrons and extremely large VLDL(%)
rs1455664	4	179425171	chr4:179425171:T:C	T	C	-0.3158	0.0714	9.774e-06	XL_VLDL_P	0.00795017	-0.297725	Concentration of very large VLDL particles(mol/l)
rs1455664	4	179425171	chr4:179425171:T:C	T	C	-0.3158	0.0714	9.774e-06	XL_HDL_TG	0.00797759	-0.321538	Triglycerides in very large HDL(mmol/l)
rs12619874	2	15586997	chr2:15586997:G:C	C	G	-0.3204	0.0665	1.462e-06	M_HDL_CE	0.00801452	-0.23425	Cholesterol esters in medium HDL(mmol/l)
rs12610495	19	4717660	chr19:4717660:A:G	A	G	-0.2534	0.0556	5.204e-06	M_LDL_PL	0.00806456	-0.200821	Phospholipids in medium LDL(mmol/l)
rs1455662	4	179423719	chr4:179423719:A:G	A	G	-0.3156	0.0713	9.599e-06	XL_HDL_TG	0.00812655	-0.320538	Triglycerides in very large HDL(mmol/l)
rs1455662	4	179423719	chr4:179423719:A:G	A	G	-0.3156	0.0713	9.599e-06	XL_VLDL_P	0.00813033	-0.296653	Concentration of very large VLDL particles(mol/l)
rs76860840	2	15618674	chr2:15618674:C:G	C	G	0.3536	0.0764	3.658e-06	M_HDL_CE	0.00819282	0.249334	Cholesterol esters in medium HDL(mmol/l)
rs807628	2	15638176	chr2:15638176:A:G	A	G	0.3095	0.0678	5.044e-06	M_HDL_CE	0.00821799	0.241796	Cholesterol esters in medium HDL(mmol/l)
rs807627	2	15639565	chr2:15639565:T:C	T	C	0.3105	0.0679	4.792e-06	M_HDL_CE	0.00821857	0.241758	Cholesterol esters in medium HDL(mmol/l)
rs2191031	3	45869378	chr3:45869378:G:A	A	G	0.2758	0.0613	6.804e-06	XL_HDL_PL	0.00833889	-0.247737	Phospholipids in very large HDL(mmol/l)
rs11627388	14	31953140	chr14:31953140:A:C	A	C	-0.2482	0.0533	3.19e-06	S_VLDL_C	0.0083431	0.215174	Total cholesterol in small VLDL(mmol/l)
rs7152677	14	31953540	chr14:31953540:G:C	C	G	0.2637	0.0548	1.524e-06	IDL_TG	0.00838304	-0.198945	Triglycerides in IDL(mmol/l)
rs7152677	14	31953540	chr14:31953540:G:C	C	G	0.2637	0.0548	1.524e-06	M_LDL_P	0.00839515	-0.215565	Concentration of medium LDL particles(mol/l)
rs4797120	18	3725189	chr18:3725189:G:C	C	G	-0.2956	0.0621	1.906e-06	L_HDL_CE_percent	0.00853905	0.223105	Cholesterol esters to total lipids ratio in large HDL(%)
rs4797120	18	3725189	chr18:3725189:G:C	C	G	-0.2956	0.0621	1.906e-06	M_LDL_TG	0.00858505	-0.199931	Triglycerides in medium LDL(mmol/l)
rs7152677	14	31953540	chr14:31953540:G:C	C	G	0.2637	0.0548	1.524e-06	S_LDL_P	0.00860105	-0.217081	Concentration of small LDL particles(mol/l)
rs1455663	4	179425076	chr4:179425076:A:G	A	G	-0.3156	0.0714	9.868e-06	XL_VLDL_P	0.00867598	-0.295509	Concentration of very large VLDL particles(mol/l)
rs7152677	14	31953540	chr14:31953540:G:C	C	G	0.2637	0.0548	1.524e-06	M_LDL_L	0.00868138	-0.215706	Total lipids in medium LDL(mmol/l)
rs7152677	14	31953540	chr14:31953540:G:C	C	G	0.2637	0.0548	1.524e-06	S_VLDL_FC	0.00868142	-0.223823	Free cholesterol in small VLDL(mmol/l)
rs62120724	2	15593845	chr2:15593845:G:A	A	G	-0.2986	0.0675	9.728e-06	M_HDL_C	0.00878923	-0.238969	Total cholesterol in medium HDL(mmol/l)
rs2032778	2	15596573	chr2:15596573:G:A	A	G	-0.299	0.0675	9.48e-06	M_HDL_C	0.00878923	-0.238969	Total cholesterol in medium HDL(mmol/l)
rs7152677	14	31953540	chr14:31953540:G:C	C	G	0.2637	0.0548	1.524e-06	M_LDL_FC	0.00903186	-0.218005	Free cholesterol in medium LDL(mmol/l)
rs3770462	2	15609200	chr2:15609200:T:G	T	G	0.3409	0.0757	6.737e-06	M_HDL_C	0.0091295	0.24245	Total cholesterol in medium HDL(mmol/l)
rs4668941	2	15610007	chr2:15610007:T:G	T	G	0.3359	0.0754	8.511e-06	M_HDL_C	0.0091295	0.24245	Total cholesterol in medium HDL(mmol/l)
rs79808866	2	15604860	chr2:15604860:T:G	T	G	0.3357	0.0754	8.588e-06	M_HDL_C	0.00913272	0.242464	Total cholesterol in medium HDL(mmol/l)
rs41264195	2	15606096	chr2:15606096:C:T	T	C	-0.3359	0.0754	8.49e-06	M_HDL_C	0.00913272	-0.242464	Total cholesterol in medium HDL(mmol/l)
rs7152677	14	31953540	chr14:31953540:G:C	C	G	0.2637	0.0548	1.524e-06	S_LDL_L	0.0092357	-0.216304	Total lipids in small LDL(mmol/l)
rs11174294	12	62072129	chr12:62072129:C:T	T	C	-0.29	0.0604	1.586e-06	Ala	0.009297	-0.236818	Alanine(mmol/l)
rs12610495	19	4717660	chr19:4717660:A:G	A	G	-0.2534	0.0556	5.204e-06	S_LDL_FC_percent	0.00932556	0.189352	Free cholesterol to total lipids ratio in small LDL(%)
rs10747951	12	62075677	chr12:62075677:C:T	T	C	-0.29	0.0604	1.578e-06	Ala	0.0093424	-0.236672	Alanine(mmol/l)
rs10506432	12	62077116	chr12:62077116:A:C	A	C	0.29	0.0604	1.58e-06	Ala	0.00934759	0.236675	Alanine(mmol/l)
rs11174296	12	62077677	chr12:62077677:C:G	C	G	0.288	0.0602	1.746e-06	Ala	0.00934759	0.236675	Alanine(mmol/l)
rs9706516	12	62074403	chr12:62074403:C:A	A	C	-0.2923	0.0604	1.302e-06	Ala	0.00934994	-0.236632	Alanine(mmol/l)
rs10877787	12	62072981	chr12:62072981:A:G	A	G	0.29	0.0604	1.58e-06	Ala	0.0093578	0.23659	Alanine(mmol/l)
rs13381043	18	3724602	chr18:3724602:G:A	A	G	-0.325	0.0613	1.133e-07	Pyr	0.00935894	-0.232123	Pyruvate(mmol/l)
rs9738190	12	62078790	chr12:62078790:G:A	A	G	-0.2898	0.0602	1.51e-06	Ala	0.00939768	-0.236551	Alanine(mmol/l)
rs7152677	14	31953540	chr14:31953540:G:C	C	G	0.2637	0.0548	1.524e-06	S_VLDL_CE	0.00940354	-0.220875	Cholesterol esters in small VLDL(mmol/l)
rs12610495	19	4717660	chr19:4717660:A:G	A	G	-0.2534	0.0556	5.204e-06	LA	0.00940803	-0.203386	18:2, linoleic acid(mmol/l)
rs12610495	19	4717660	chr19:4717660:A:G	A	G	-0.2534	0.0556	5.204e-06	M_LDL_TG	0.00945663	-0.175507	Triglycerides in medium LDL(mmol/l)
rs514659	9	133266790	chr9:133266790:C:A	A	C	-0.2811	0.0526	9.076e-08	Cit	0.00945707	0.203503	Citrate(mmol/l)
rs687621	9	133261662	chr9:133261662:G:A	A	G	-0.2837	0.0528	7.632e-08	Cit	0.00945707	0.203503	Citrate(mmol/l)
rs687289	9	133261703	chr9:133261703:A:G	A	G	0.2826	0.0527	8.138e-08	Cit	0.00945707	-0.203503	Citrate(mmol/l)
rs545971	9	133267960	chr9:133267960:T:C	T	C	0.2794	0.0524	9.583e-08	Cit	0.00945707	-0.203503	Citrate(mmol/l)
rs612169	9	133268030	chr9:133268030:G:A	A	G	-0.2797	0.0527	1.083e-07	Cit	0.00945707	0.203503	Citrate(mmol/l)
rs597988	9	133268872	chr9:133268872:A:T	A	T	0.2796	0.0526	1.066e-07	Cit	0.00945707	-0.203503	Citrate(mmol/l)
rs597974	9	133268885	chr9:133268885:G:A	A	G	-0.2796	0.0526	1.069e-07	Cit	0.00945707	0.203503	Citrate(mmol/l)
rs8176663	9	133269015	chr9:133269015:C:T	T	C	-0.2798	0.0526	1.05e-07	Cit	0.00945707	0.203503	Citrate(mmol/l)
rs491626	9	133269461	chr9:133269461:T:C	T	C	0.2797	0.0526	1.051e-07	Cit	0.00945707	-0.203503	Citrate(mmol/l)
rs492488	9	133269548	chr9:133269548:A:G	A	G	0.2798	0.0526	1.02e-07	Cit	0.00945707	-0.203503	Citrate(mmol/l)
rs493246	9	133269582	chr9:133269582:A:G	A	G	0.2799	0.0526	1.011e-07	Cit	0.00945707	-0.203503	Citrate(mmol/l)
rs495203	9	133269828	chr9:133269828:T:C	T	C	0.2816	0.0526	8.521e-08	Cit	0.00945707	-0.203503	Citrate(mmol/l)
rs582118	9	133270061	chr9:133270061:G:A	A	G	-0.2798	0.0526	1.019e-07	Cit	0.00945707	0.203503	Citrate(mmol/l)
rs582094	9	133270074	chr9:133270074:T:A	A	T	-0.2796	0.0526	1.036e-07	Cit	0.00945707	0.203503	Citrate(mmol/l)
rs2769071	9	133270565	chr9:133270565:G:A	A	G	-0.2785	0.0526	1.173e-07	Cit	0.00945707	0.203503	Citrate(mmol/l)
rs677355	9	133270615	chr9:133270615:A:G	A	G	0.2789	0.0526	1.123e-07	Cit	0.00945707	-0.203503	Citrate(mmol/l)
rs676996	9	133270647	chr9:133270647:G:T	T	G	-0.2785	0.0526	1.168e-07	Cit	0.00945707	0.203503	Citrate(mmol/l)
rs676457	9	133270797	chr9:133270797:T:A	A	T	-0.2783	0.0526	1.208e-07	Cit	0.00945707	0.203503	Citrate(mmol/l)
rs674302	9	133271249	chr9:133271249:A:T	A	T	0.278	0.0526	1.257e-07	Cit	0.00945707	-0.203503	Citrate(mmol/l)
rs554833	9	133271745	chr9:133271745:T:C	T	C	0.2788	0.0526	1.128e-07	Cit	0.00945707	-0.203503	Citrate(mmol/l)
rs505922	9	133273813	chr9:133273813:C:T	T	C	-0.2687	0.0526	3.205e-07	Cit	0.00945707	0.203503	Citrate(mmol/l)
rs529565	9	133274084	chr9:133274084:C:T	T	C	-0.2717	0.0526	2.435e-07	Cit	0.0094942	0.203414	Citrate(mmol/l)
rs807576	2	15664332	chr2:15664332:T:C	T	C	0.3185	0.0704	6.145e-06	XL_VLDL_TG_percent	0.00950893	0.229534	Triglycerides to total lipids ratio in very large VLDL(%)
rs807577	2	15664270	chr2:15664270:C:G	C	G	0.3181	0.0704	6.282e-06	XL_VLDL_TG_percent	0.00952488	0.229515	Triglycerides to total lipids ratio in very large VLDL(%)
rs12610495	19	4717660	chr19:4717660:A:G	A	G	-0.2534	0.0556	5.204e-06	S_LDL_CE_percent	0.00952772	-0.211253	Cholesterol esters to total lipids ratio in small LDL(%)
rs807587	2	15659856	chr2:15659856:C:G	C	G	0.3246	0.0702	3.757e-06	XL_VLDL_TG_percent	0.00963525	0.229314	Triglycerides to total lipids ratio in very large VLDL(%)
rs807586	2	15660004	chr2:15660004:T:C	T	C	0.3125	0.0703	8.764e-06	XL_VLDL_TG_percent	0.00963525	0.229314	Triglycerides to total lipids ratio in very large VLDL(%)
rs807583	2	15660597	chr2:15660597:G:A	A	G	-0.3121	0.0703	9.005e-06	XL_VLDL_TG_percent	0.00963525	-0.229314	Triglycerides to total lipids ratio in very large VLDL(%)
rs807579	2	15663460	chr2:15663460:T:C	T	C	0.3124	0.0703	8.878e-06	XL_VLDL_TG_percent	0.00963525	0.229314	Triglycerides to total lipids ratio in very large VLDL(%)
rs807578	2	15663516	chr2:15663516:G:C	C	G	-0.3124	0.0703	8.811e-06	XL_VLDL_TG_percent	0.00963525	-0.229314	Triglycerides to total lipids ratio in very large VLDL(%)
rs807589	2	15658661	chr2:15658661:C:A	A	C	-0.326	0.0702	3.476e-06	XL_VLDL_TG_percent	0.00968067	-0.229341	Triglycerides to total lipids ratio in very large VLDL(%)
rs7152677	14	31953540	chr14:31953540:G:C	C	G	0.2637	0.0548	1.524e-06	Remnant_C	0.00972547	-0.219532	Remnant cholesterol (non_HDL, non_LDL _cholesterol)(mmol/l)
rs1455663	4	179425076	chr4:179425076:A:G	A	G	-0.3156	0.0714	9.868e-06	S_LDL_C_percent	0.00981951	0.322871	Total cholesterol to total lipids ratio in small LDL(%)
rs500498	9	133273232	chr9:133273232:C:T	T	C	-0.2535	0.0516	9.061e-07	L_VLDL_CE_percent	0.00982675	-0.193013	Cholesterol esters to total lipids ratio in large VLDL(%)
rs500499	9	133273233	chr9:133273233:C:G	C	G	0.2535	0.0516	9.061e-07	L_VLDL_CE_percent	0.00982675	0.193013	Cholesterol esters to total lipids ratio in large VLDL(%)
rs660340	9	133272138	chr9:133272138:G:A	A	G	-0.255	0.0517	7.974e-07	L_VLDL_CE_percent	0.00984043	-0.192988	Cholesterol esters to total lipids ratio in large VLDL(%)
rs581107	9	133272287	chr9:133272287:T:C	T	C	0.2553	0.0517	7.874e-07	L_VLDL_CE_percent	0.00984043	0.192988	Cholesterol esters to total lipids ratio in large VLDL(%)
rs659104	9	133272408	chr9:133272408:G:T	T	G	-0.255	0.0517	7.974e-07	L_VLDL_CE_percent	0.00984043	-0.192988	Cholesterol esters to total lipids ratio in large VLDL(%)
rs473533	9	133272620	chr9:133272620:C:T	T	C	-0.2551	0.0517	7.887e-07	L_VLDL_CE_percent	0.00984043	-0.192988	Cholesterol esters to total lipids ratio in large VLDL(%)
rs475419	9	133272816	chr9:133272816:T:C	T	C	0.2576	0.0517	6.321e-07	L_VLDL_CE_percent	0.00984043	0.192988	Cholesterol esters to total lipids ratio in large VLDL(%)
rs476410	9	133272953	chr9:133272953:C:G	C	G	0.2538	0.0517	8.956e-07	L_VLDL_CE_percent	0.00984043	0.192988	Cholesterol esters to total lipids ratio in large VLDL(%)
rs645982	9	133272994	chr9:133272994:G:A	A	G	-0.2536	0.0516	9.022e-07	L_VLDL_CE_percent	0.00984043	-0.192988	Cholesterol esters to total lipids ratio in large VLDL(%)
rs11174294	12	62072129	chr12:62072129:C:T	T	C	-0.29	0.0604	1.586e-06	Gln	0.00990609	-0.198098	Glutamine(mmol/l)
* GWAS loci were selected from The Severe Covid-19 GWAS Group N Engl J Med (2020), doi:10.1056/NEJMoa2020283, all SNP with assoication p value <1e-5 have been tested.
** all metalite QTLs(P value <0.01) have been listed

## Sheet: Table S9
Table S9 metabolites QTLs of COVID-19 GWAS loci from the 500 FG cohort study
SNP*	chr	pos	effect_allele	alternative_allele	beta-GWAS	standard_error-GWAS	p_value-GWAS	metabolite_id	p_value-QTL**	beta-QTL	annotation
rs2109069	19	4719443	A	G	0.305623	0.0440513	3.97936e-12	FreeC	0.000919209	0.242442	Free cholesterol(mmol/l)
rs2323476	13	37966084	A	G	-0.187071	0.0422955	9.73636e-06	M_VLDL_TG_percent	0.000930628	-0.228395	Triglycerides to total lipids ratio in medium VLDL(%)
rs7958379	12	113363284	A	G	-0.221388	0.04553	1.15938e-06	L_LDL_TG_percent	0.00100448	0.240594	Triglycerides to total lipids ratio in large LDL(%)
rs4076440	1	9690476	C	T	0.301866	0.0682837	9.83419e-06	S_VLDL_FC_percent	0.00143051	-0.348683	Free cholesterol to total lipids ratio in small VLDL(%)
rs12622794	2	53809057	G	A	0.193707	0.0429963	6.62852e-06	Lac	0.00146286	-0.243318	Lactate(mmol/l)
rs1846615	3	46032388	G	C	0.23478	0.0439973	9.48679e-08	XL_HDL_TG_percent	0.00151714	0.247597	Triglycerides to total lipids ratio in very large HDL(%)
rs2109069	19	4719443	A	G	0.305623	0.0440513	3.97936e-12	L_LDL_PL_percent	0.00153771	-0.235533	Phospholipids to total lipds ratio in large LDL(%)
rs1873001	3	46032847	C	T	0.232452	0.0439644	1.24209e-07	XL_HDL_TG_percent	0.00155822	0.246859	Triglycerides to total lipids ratio in very large HDL(%)
rs2133660	3	46031957	C	T	0.234661	0.0439958	9.62254e-08	XL_HDL_TG_percent	0.00157191	0.246719	Triglycerides to total lipids ratio in very large HDL(%)
rs1500003	3	46033819	A	G	0.232832	0.0439728	1.19113e-07	XL_HDL_TG_percent	0.00161232	0.246146	Triglycerides to total lipids ratio in very large HDL(%)
rs2323476	13	37966084	A	G	-0.187071	0.0422955	9.73636e-06	L_VLDL_C_percent	0.00161569	0.221925	Total cholesterol to total lipids ratio in large VLDL(%)
rs2109069	19	4719443	A	G	0.305623	0.0440513	3.97936e-12	XS_VLDL_FC	0.00171116	0.238015	Free cholesterol in very small VLDL(mmol/l)
rs2109069	19	4719443	A	G	0.305623	0.0440513	3.97936e-12	XS_VLDL_C	0.00188285	0.240078	Total cholesterol in very small VLDL(mmol/l)
rs3851347	3	46053778	G	A	0.260539	0.0443679	4.2992e-09	AcAce	0.00197157	0.255071	Acetoacetate(mmol/l)
rs6764042	3	46059139	G	T	0.255061	0.0444658	9.68312e-09	AcAce	0.00203564	0.255559	Acetoacetate(mmol/l)
rs7623460	3	46068764	C	A	0.260301	0.0444995	4.93e-09	AcAce	0.00209041	0.255042	Acetoacetate(mmol/l)
rs1392290	3	46069210	A	G	0.248663	0.0443137	2.00599e-08	AcAce	0.00209292	0.255016	Acetoacetate(mmol/l)
rs6805094	3	46071463	G	C	0.25647	0.044452	7.94929e-09	AcAce	0.00210573	0.254882	Acetoacetate(mmol/l)
rs13060901	3	46072006	A	G	0.256493	0.0444529	7.92797e-09	AcAce	0.00210835	0.254854	Acetoacetate(mmol/l)
rs2109069	19	4719443	A	G	0.305623	0.0440513	3.97936e-12	S_LDL_PL_percent	0.00211096	-0.237981	Phospholipids to total lipds ratio in small LDL(%)
rs2109069	19	4719443	A	G	0.305623	0.0440513	3.97936e-12	IDL_P	0.00211477	0.228002	Concentration of IDL particles(mol/l)
rs4411920	3	46077525	G	A	0.256555	0.0444575	7.88908e-09	AcAce	0.00214272	0.254475	Acetoacetate(mmol/l)
rs2109069	19	4719443	A	G	0.305623	0.0440513	3.97936e-12	XS_VLDL_L	0.00220308	0.22951	Total lipids in very small VLDL(mmol/l)
rs2109069	19	4719443	A	G	0.305623	0.0440513	3.97936e-12	IDL_L	0.00226082	0.227835	Total lipids in IDL(mmol/l)
rs1846616	3	46032441	A	T	0.235191	0.0439068	8.48375e-08	M_HDL_PL	0.0023843	-0.277884	Phospholipids in medium HDL(mmol/l)
rs2109069	19	4719443	A	G	0.305623	0.0440513	3.97936e-12	M_LDL_PL_percent	0.00240022	-0.241408	Phospholipids to total lipds ratio in medium LDL(%)
rs9849015	3	46056120	C	T	0.257916	0.0444721	6.6533e-09	AcAce	0.00249804	0.250838	Acetoacetate(mmol/l)
rs2109069	19	4719443	A	G	0.305623	0.0440513	3.97936e-12	S_LDL_C	0.00252736	0.230478	Total cholesterol in small LDL(mmol/l)
rs7623190	3	46068325	C	T	0.255611	0.0444523	8.91342e-09	AcAce	0.002532	0.250063	Acetoacetate(mmol/l)
rs10087754	8	122832148	T	A	0.193533	0.0432237	7.55487e-06	XL_VLDL_PL_percent	0.00254317	0.22662	Phospholipids to total lipds ratio in very large VLDL(%)
rs2109069	19	4719443	A	G	0.305623	0.0440513	3.97936e-12	XS_VLDL_CE	0.00261772	0.233904	Cholesterol esters in very small VLDL(mmol/l)
rs2109069	19	4719443	A	G	0.305623	0.0440513	3.97936e-12	XS_VLDL_P	0.00271071	0.223895	Concentration of very small VLDL particles(mol/l)
rs2109069	19	4719443	A	G	0.305623	0.0440513	3.97936e-12	IDL_C	0.00274256	0.227112	Total cholesterol in IDL(mmol/l)
rs2109069	19	4719443	A	G	0.305623	0.0440513	3.97936e-12	IDL_PL	0.00278595	0.219927	Phospholipids in IDL(mmol/l)
rs4076440	1	9690476	C	T	0.301866	0.0682837	9.83419e-06	S_VLDL_C_percent	0.00279955	-0.348451	Total cholesterol to total lipids ratio in small VLDL(%)
rs2109069	19	4719443	A	G	0.305623	0.0440513	3.97936e-12	S_LDL_L	0.00284393	0.22382	Total lipids in small LDL(mmol/l)
rs4076440	1	9690476	C	T	0.301866	0.0682837	9.83419e-06	IDL_FC_percent	0.00292558	-0.365002	Free cholesterol to total lipids ratio in IDL(%)
rs2109069	19	4719443	A	G	0.305623	0.0440513	3.97936e-12	S_LDL_P	0.00293929	0.221823	Concentration of small LDL particles(mol/l)
rs2109069	19	4719443	A	G	0.305623	0.0440513	3.97936e-12	Serum_C	0.00302702	0.221666	Serum total cholesterol(mmol/l)
rs2109069	19	4719443	A	G	0.305623	0.0440513	3.97936e-12	XS_VLDL_PL	0.00302747	0.218931	Phospholipids in very small VLDL(mmol/l)
rs2109069	19	4719443	A	G	0.305623	0.0440513	3.97936e-12	L_LDL_P	0.00302781	0.216944	Concentration of large LDL particles(mol/l)
rs2109069	19	4719443	A	G	0.305623	0.0440513	3.97936e-12	M_LDL_FC_percent	0.00306878	-0.212811	Free cholesterol to total lipids ratio in medium LDL(%)
rs2109069	19	4719443	A	G	0.305623	0.0440513	3.97936e-12	IDL_FC	0.00309915	0.224199	Free cholesterol in IDL(mmol/l)
rs10087754	8	122832148	T	A	0.193533	0.0432237	7.55487e-06	S_HDL_P	0.00311191	-0.212889	Concentration of small HDL particles(mol/l)
rs2109069	19	4719443	A	G	0.305623	0.0440513	3.97936e-12	M_LDL_P	0.00311501	0.218293	Concentration of medium LDL particles(mol/l)
rs2109069	19	4719443	A	G	0.305623	0.0440513	3.97936e-12	L_LDL_L	0.00311578	0.217356	Total lipids in large LDL(mmol/l)
rs4366152	9	117564875	T	C	-0.210935	0.0464797	5.6731e-06	S_VLDL_FC_percent	0.00316977	0.2043	Free cholesterol to total lipids ratio in small VLDL(%)
rs2109069	19	4719443	A	G	0.305623	0.0440513	3.97936e-12	M_LDL_C	0.00317982	0.222284	Total cholesterol in medium LDL(mmol/l)
rs2109069	19	4719443	A	G	0.305623	0.0440513	3.97936e-12	IDL_CE	0.00323493	0.223781	Cholesterol esters in IDL(mmol/l)
rs2109069	19	4719443	A	G	0.305623	0.0440513	3.97936e-12	L_LDL_CE	0.00326423	0.216939	Cholesterol esters in large LDL(mmol/l)
rs2109069	19	4719443	A	G	0.305623	0.0440513	3.97936e-12	M_LDL_L	0.00328723	0.218156	Total lipids in medium LDL(mmol/l)
rs2109069	19	4719443	A	G	0.305623	0.0440513	3.97936e-12	EstC	0.0033001	0.218941	Esterified cholesterol(mmol/l)
rs10087754	8	122832148	T	A	0.193533	0.0432237	7.55487e-06	S_HDL_L	0.00332493	-0.211432	Total lipids in small HDL(mmol/l)
rs2109069	19	4719443	A	G	0.305623	0.0440513	3.97936e-12	L_LDL_C	0.00346008	0.216395	Total cholesterol in large LDL(mmol/l)
rs4683167	3	46092288	T	A	0.217303	0.0437008	6.60953e-07	AcAce	0.00361894	0.238863	Acetoacetate(mmol/l)
rs2109069	19	4719443	A	G	0.305623	0.0440513	3.97936e-12	M_LDL_CE_percent	0.00369719	0.228922	Cholesterol esters to total lipids ratio in medium LDL(%)
rs4256368	5	162772648	G	A	0.260963	0.0581836	7.28458e-06	XS_VLDL_PL_percent	0.00376821	0.28468	Phospholipids to total lipds ratio in very small VLDL(%)
rs4299751	5	162772358	A	G	0.25736	0.0581598	9.64344e-06	XS_VLDL_PL_percent	0.00378359	0.284538	Phospholipids to total lipds ratio in very small VLDL(%)
rs4767023	12	113352159	T	C	-0.221552	0.0462147	1.63515e-06	Crea	0.00383842	0.203768	Creatinine(mmol/l)
rs2109069	19	4719443	A	G	0.305623	0.0440513	3.97936e-12	S_LDL_FC	0.00384005	0.223571	Free cholesterol in small LDL(mmol/l)
rs2057778	12	113350796	G	T	-0.210277	0.0461802	5.27842e-06	Crea	0.00385337	0.203668	Creatinine(mmol/l)
rs2109069	19	4719443	A	G	0.305623	0.0440513	3.97936e-12	LDL_C	0.00389283	0.213736	Total cholesterol in LDL(mmol/l)
rs302784	1	99628037	G	A	0.255889	0.0568914	6.86364e-06	IDL_CE_percent	0.00395854	-0.276235	Cholesterol esters to total lipids ratio in IDL(%)
rs302785	1	99628110	A	G	0.256656	0.0568882	6.43538e-06	IDL_CE_percent	0.00395854	-0.276235	Cholesterol esters to total lipids ratio in IDL(%)
rs302786	1	99628220	A	G	0.255889	0.0568927	6.86677e-06	IDL_CE_percent	0.00395854	-0.276235	Cholesterol esters to total lipids ratio in IDL(%)
rs4908307	1	99631619	T	C	0.257707	0.056613	5.31198e-06	IDL_CE_percent	0.00395854	-0.276235	Cholesterol esters to total lipids ratio in IDL(%)
rs4907993	1	99631626	T	G	0.257738	0.056614	5.3007e-06	IDL_CE_percent	0.00395854	-0.276235	Cholesterol esters to total lipids ratio in IDL(%)
rs302808	1	99641652	T	C	0.257846	0.0564942	5.01538e-06	IDL_CE_percent	0.00395854	-0.276235	Cholesterol esters to total lipids ratio in IDL(%)
rs302784	1	99628037	G	A	0.255889	0.0568914	6.86364e-06	XS_VLDL_CE_percent	0.00396202	-0.28921	Cholesterol esters to total lipids ratio in very small VLDL(%)
rs302785	1	99628110	A	G	0.256656	0.0568882	6.43538e-06	XS_VLDL_CE_percent	0.00396202	-0.28921	Cholesterol esters to total lipids ratio in very small VLDL(%)
rs302786	1	99628220	A	G	0.255889	0.0568927	6.86677e-06	XS_VLDL_CE_percent	0.00396202	-0.28921	Cholesterol esters to total lipids ratio in very small VLDL(%)
rs4908307	1	99631619	T	C	0.257707	0.056613	5.31198e-06	XS_VLDL_CE_percent	0.00396202	-0.28921	Cholesterol esters to total lipids ratio in very small VLDL(%)
rs4907993	1	99631626	T	G	0.257738	0.056614	5.3007e-06	XS_VLDL_CE_percent	0.00396202	-0.28921	Cholesterol esters to total lipids ratio in very small VLDL(%)
rs302808	1	99641652	T	C	0.257846	0.0564942	5.01538e-06	XS_VLDL_CE_percent	0.00396202	-0.28921	Cholesterol esters to total lipids ratio in very small VLDL(%)
rs302807	1	99639835	A	G	0.257298	0.056468	5.2004e-06	IDL_CE_percent	0.00398217	-0.276772	Cholesterol esters to total lipids ratio in IDL(%)
rs302807	1	99639835	A	G	0.257298	0.056468	5.2004e-06	XS_VLDL_CE_percent	0.00398378	-0.289787	Cholesterol esters to total lipids ratio in very small VLDL(%)
rs2860743	5	162768043	T	A	0.26114	0.0582178	7.27344e-06	XS_VLDL_PL_percent	0.00418551	0.280843	Phospholipids to total lipds ratio in very small VLDL(%)
rs11085727	19	10466123	T	C	0.243025	0.0460589	1.31748e-07	XXL_VLDL_C_percent	0.00431002	0.241332	Total cholesterol to total lipids ratio in chylomicrons and extremely large VLDL(%)
rs2109069	19	4719443	A	G	0.305623	0.0440513	3.97936e-12	L_LDL_PL	0.0044207	0.209071	Phospholipids in large LDL(mmol/l)
rs2109069	19	4719443	A	G	0.305623	0.0440513	3.97936e-12	FAw6	0.00461253	0.211288	Omega_6 fatty acids(mmol/l)
rs2544971	5	162766078	T	C	0.260524	0.058244	7.71508e-06	XS_VLDL_PL_percent	0.00466392	0.277701	Phospholipids to total lipds ratio in very small VLDL(%)
rs302784	1	99628037	G	A	0.255889	0.0568914	6.86364e-06	IDL_C_percent	0.00478809	-0.259065	Total cholesterol to total lipids ratio in IDL(%)
rs302785	1	99628110	A	G	0.256656	0.0568882	6.43538e-06	IDL_C_percent	0.00478809	-0.259065	Total cholesterol to total lipids ratio in IDL(%)
rs302786	1	99628220	A	G	0.255889	0.0568927	6.86677e-06	IDL_C_percent	0.00478809	-0.259065	Total cholesterol to total lipids ratio in IDL(%)
rs4908307	1	99631619	T	C	0.257707	0.056613	5.31198e-06	IDL_C_percent	0.00478809	-0.259065	Total cholesterol to total lipids ratio in IDL(%)
rs4907993	1	99631626	T	G	0.257738	0.056614	5.3007e-06	IDL_C_percent	0.00478809	-0.259065	Total cholesterol to total lipids ratio in IDL(%)
rs302808	1	99641652	T	C	0.257846	0.0564942	5.01538e-06	IDL_C_percent	0.00478809	-0.259065	Total cholesterol to total lipids ratio in IDL(%)
rs12657692	5	162765185	T	G	0.260663	0.0582457	7.63065e-06	XS_VLDL_PL_percent	0.00479081	0.276901	Phospholipids to total lipds ratio in very small VLDL(%)
rs302807	1	99639835	A	G	0.257298	0.056468	5.2004e-06	IDL_C_percent	0.00483117	-0.259474	Total cholesterol to total lipids ratio in IDL(%)
rs4234452	3	46047767	C	G	-0.199721	0.0440866	5.89248e-06	Cit	0.00499664	-0.215808	Citrate(mmol/l)
rs10057923	5	162762696	C	G	0.259915	0.058263	8.15725e-06	XS_VLDL_PL_percent	0.00510271	0.274961	Phospholipids to total lipds ratio in very small VLDL(%)
rs12495073	3	46053882	G	T	-0.205553	0.0440441	3.05638e-06	Cit	0.00516479	-0.216438	Citrate(mmol/l)
rs28808964	3	46045182	T	C	-0.199259	0.0440795	6.17134e-06	Cit	0.00516552	-0.21503	Citrate(mmol/l)
rs2109069	19	4719443	A	G	0.305623	0.0440513	3.97936e-12	L_LDL_FC	0.0052752	0.209324	Free cholesterol in large LDL(mmol/l)
rs2109069	19	4719443	A	G	0.305623	0.0440513	3.97936e-12	PUFA	0.0053087	0.206754	Polyunsaturated fatty acids(mmol/l)
rs1846616	3	46032441	A	T	0.235191	0.0439068	8.48375e-08	L_HDL_PL	0.00537766	-0.273217	Phospholipids in large HDL(mmol/l)
rs4076440	1	9690476	C	T	0.301866	0.0682837	9.83419e-06	S_VLDL_TG_percent	0.00540303	0.330105	Triglycerides to total lipids ratio in small VLDL(%)
rs2109069	19	4719443	A	G	0.305623	0.0440513	3.97936e-12	HDL3_C	0.00541282	0.213178	Total cholesterol in HDL3(mmol/l)
rs2323476	13	37966084	A	G	-0.187071	0.0422955	9.73636e-06	M_VLDL_C_percent	0.00544939	0.189959	Total cholesterol to total lipids ratio in medium VLDL(%)
rs4299751	5	162772358	A	G	0.25736	0.0581598	9.64344e-06	XL_VLDL_FC_percent	0.00556395	0.261879	Free cholesterol to total lipids ratio in very large VLDL(%)
rs4256368	5	162772648	G	A	0.260963	0.0581836	7.28458e-06	XL_VLDL_FC_percent	0.00557151	0.261855	Free cholesterol to total lipids ratio in very large VLDL(%)
rs2860743	5	162768043	T	A	0.26114	0.0582178	7.27344e-06	XL_VLDL_FC_percent	0.00560197	0.261108	Free cholesterol to total lipids ratio in very large VLDL(%)
rs1846616	3	46032441	A	T	0.235191	0.0439068	8.48375e-08	M_HDL_P	0.00563437	-0.260269	Concentration of medium HDL particles(mol/l)
rs7135577	12	113358106	A	G	-0.22236	0.0462273	1.50815e-06	Crea	0.00568755	0.194137	Creatinine(mmol/l)
rs4767026	12	113359132	A	G	-0.219237	0.0461869	2.06725e-06	Crea	0.00572061	0.193994	Creatinine(mmol/l)
rs1846616	3	46032441	A	T	0.235191	0.0439068	8.48375e-08	M_HDL_L	0.00576375	-0.260199	Total lipids in medium HDL(mmol/l)
rs2109069	19	4719443	A	G	0.305623	0.0440513	3.97936e-12	S_LDL_CE	0.00583926	0.212192	Cholesterol esters in small LDL(mmol/l)
rs10850097	12	113361117	C	T	-0.22589	0.0461035	9.60255e-07	Crea	0.00584037	0.192936	Creatinine(mmol/l)
rs2544971	5	162766078	T	C	0.260524	0.058244	7.71508e-06	XL_VLDL_FC_percent	0.0059326	0.259546	Free cholesterol to total lipids ratio in very large VLDL(%)
rs6766332	3	46101203	A	G	0.198088	0.043773	6.02874e-06	Cit	0.00606855	0.211156	Citrate(mmol/l)
rs2323476	13	37966084	A	G	-0.187071	0.0422955	9.73636e-06	IDL_C_percent	0.00607563	0.172477	Total cholesterol to total lipids ratio in IDL(%)
rs12657692	5	162765185	T	G	0.260663	0.0582457	7.63065e-06	XL_VLDL_FC_percent	0.00608113	0.258822	Free cholesterol to total lipids ratio in very large VLDL(%)
rs1392295	3	46101104	T	A	0.198047	0.0437725	6.05667e-06	Cit	0.0060845	0.211064	Citrate(mmol/l)
rs1392294	3	46100999	A	G	0.198064	0.0437718	6.0436e-06	Cit	0.00610061	0.210971	Citrate(mmol/l)
rs2173640	3	46100496	A	G	0.202157	0.0437283	3.78101e-06	Cit	0.00618458	0.210551	Citrate(mmol/l)
rs2133663	3	46100294	G	C	0.19799	0.0437715	6.08948e-06	Cit	0.00619914	0.21049	Citrate(mmol/l)
rs10057923	5	162762696	C	G	0.259915	0.058263	8.15725e-06	XL_VLDL_FC_percent	0.00636942	0.257427	Free cholesterol to total lipids ratio in very large VLDL(%)
rs299284	5	162896650	T	C	0.29199	0.0632056	3.84234e-06	M_VLDL_PL_percent	0.00639048	0.295675	Phospholipids to total lipds ratio in medium VLDL(%)
rs4767028	12	113359188	A	G	-0.220826	0.0461964	1.75143e-06	Crea	0.00647494	0.190702	Creatinine(mmol/l)
rs6489865	12	113360302	A	G	-0.222225	0.046229	1.53177e-06	Crea	0.00647494	0.190702	Creatinine(mmol/l)
rs4076440	1	9690476	C	T	0.301866	0.0682837	9.83419e-06	S_VLDL_CE_percent	0.00648568	-0.320651	Cholesterol esters to total lipids ratio in small VLDL(%)
rs2109069	19	4719443	A	G	0.305623	0.0440513	3.97936e-12	M_LDL_FC	0.00648689	0.205411	Free cholesterol in medium LDL(mmol/l)
rs4767027	12	113359157	T	C	-0.221595	0.0461449	1.56962e-06	Crea	0.00652752	0.190815	Creatinine(mmol/l)
rs4767024	12	113358791	T	C	-0.221663	0.0461518	1.56362e-06	Crea	0.00654045	0.190772	Creatinine(mmol/l)
rs4767025	12	113358794	C	T	-0.219804	0.0461418	1.90095e-06	Crea	0.00654045	0.190772	Creatinine(mmol/l)
rs10774671	12	113357193	G	A	-0.22815	0.0460801	7.37785e-07	Crea	0.00655208	0.190636	Creatinine(mmol/l)
rs2323476	13	37966084	A	G	-0.187071	0.0422955	9.73636e-06	M_VLDL_CE_percent	0.00655296	0.189652	Cholesterol esters to total lipids ratio in medium VLDL(%)
rs4299751	5	162772358	A	G	0.25736	0.0581598	9.64344e-06	M_LDL_C	0.00692977	0.263049	Total cholesterol in medium LDL(mmol/l)
rs4256368	5	162772648	G	A	0.260963	0.0581836	7.28458e-06	M_LDL_C	0.0069369	0.263033	Total cholesterol in medium LDL(mmol/l)
rs4299751	5	162772358	A	G	0.25736	0.0581598	9.64344e-06	M_LDL_L	0.00700181	0.258728	Total lipids in medium LDL(mmol/l)
rs4256368	5	162772648	G	A	0.260963	0.0581836	7.28458e-06	M_LDL_L	0.00701066	0.258705	Total lipids in medium LDL(mmol/l)
rs934191	15	54395262	G	T	0.217713	0.0480675	5.9157e-06	S_HDL_FC_percent	0.00701688	0.199902	Free cholesterol to total lipids ratio in small HDL(%)
rs12622794	2	53809057	G	A	0.193707	0.0429963	6.62852e-06	L_VLDL_PL_percent	0.00702388	-0.193838	Phospholipids to total lipds ratio in large VLDL(%)
rs4299751	5	162772358	A	G	0.25736	0.0581598	9.64344e-06	M_LDL_P	0.00717656	0.256677	Concentration of medium LDL particles(mol/l)
rs4256368	5	162772648	G	A	0.260963	0.0581836	7.28458e-06	M_LDL_P	0.00718616	0.256651	Concentration of medium LDL particles(mol/l)
rs2109069	19	4719443	A	G	0.305623	0.0440513	3.97936e-12	M_LDL_CE	0.0072513	0.205954	Cholesterol esters in medium LDL(mmol/l)
rs2860743	5	162768043	T	A	0.26114	0.0582178	7.27344e-06	M_LDL_C	0.0072898	0.260857	Total cholesterol in medium LDL(mmol/l)
rs7961861	12	113385918	C	T	-0.189767	0.0429529	9.96094e-06	L_LDL_TG_percent	0.0073263	0.16981	Triglycerides to total lipids ratio in large LDL(%)
rs6489864	12	113360025	A	G	-0.219989	0.0461481	1.86979e-06	Crea	0.0073279	0.187717	Creatinine(mmol/l)
rs7961128	12	113385246	C	T	-0.189805	0.0429659	9.9805e-06	L_LDL_TG_percent	0.00732887	0.169825	Triglycerides to total lipids ratio in large LDL(%)
rs934191	15	54395262	G	T	0.217713	0.0480675	5.9157e-06	S_HDL_CE	0.00733445	-0.217596	Cholesterol esters in small HDL(mmol/l)
rs2860743	5	162768043	T	A	0.26114	0.0582178	7.27344e-06	M_LDL_L	0.00733575	0.256698	Total lipids in medium LDL(mmol/l)
rs4767029	12	113359318	G	A	-0.221227	0.046164	1.64972e-06	Crea	0.00734542	0.187655	Creatinine(mmol/l)
rs10850094	12	113360563	T	C	-0.221631	0.0461566	1.57317e-06	Crea	0.0073612	0.187621	Creatinine(mmol/l)
rs10850095	12	113360575	T	C	-0.221602	0.0461562	1.57767e-06	Crea	0.0073612	0.187621	Creatinine(mmol/l)
rs10774672	12	113360737	G	T	-0.22125	0.0461548	1.6378e-06	Crea	0.0073612	0.187621	Creatinine(mmol/l)
rs10850096	12	113360786	T	C	-0.221788	0.04616	1.54919e-06	Crea	0.0073612	0.187621	Creatinine(mmol/l)
rs7953402	12	113390748	C	T	-0.192445	0.042964	7.49271e-06	L_LDL_TG_percent	0.00747587	0.169216	Triglycerides to total lipids ratio in large LDL(%)
rs13084541	3	46038447	G	A	0.222671	0.0436187	3.30734e-07	XL_HDL_TG_percent	0.00748414	0.203385	Triglycerides to total lipids ratio in very large HDL(%)
rs7310791	12	113392065	T	G	-0.192205	0.0429663	7.69924e-06	L_LDL_TG_percent	0.00748778	0.169202	Triglycerides to total lipids ratio in large LDL(%)
rs13064616	3	46038644	T	C	0.222759	0.0436193	3.27357e-07	XL_HDL_TG_percent	0.0075041	0.203312	Triglycerides to total lipids ratio in very large HDL(%)
rs2860743	5	162768043	T	A	0.26114	0.0582178	7.27344e-06	M_LDL_P	0.00751733	0.254661	Concentration of medium LDL particles(mol/l)
rs13063033	3	46082481	A	G	0.497102	0.0616938	7.78443e-16	Crea	0.00751903	0.295392	Creatinine(mmol/l)
rs2107418	12	113398139	C	A	-0.192857	0.0429973	7.28058e-06	L_LDL_TG_percent	0.00752917	0.169152	Triglycerides to total lipids ratio in large LDL(%)
rs10850093	12	113360468	C	T	-0.221602	0.0461559	1.57751e-06	Crea	0.00755474	0.18696	Creatinine(mmol/l)
rs4767030	12	113359577	C	T	-0.219423	0.046142	1.98073e-06	Crea	0.00755581	0.186948	Creatinine(mmol/l)
rs10850092	12	113359703	C	G	-0.220714	0.0461682	1.74721e-06	Crea	0.00755581	0.186948	Creatinine(mmol/l)
rs57542549	3	46039152	T	C	0.222759	0.0436216	3.2783e-07	XL_HDL_TG_percent	0.00755624	0.203104	Triglycerides to total lipids ratio in very large HDL(%)
rs2860743	5	162768043	T	A	0.26114	0.0582178	7.27344e-06	M_VLDL_C_percent	0.00759533	0.253938	Total cholesterol to total lipids ratio in medium VLDL(%)
rs1131476	12	113357209	G	A	-0.256982	0.0462203	2.69863e-08	Crea	0.00759921	0.186813	Creatinine(mmol/l)
rs2660	12	113357442	G	A	-0.257056	0.0462403	2.71149e-08	Crea	0.00759921	0.186813	Creatinine(mmol/l)
rs7612402	3	46039599	T	C	0.22288	0.0436286	3.24747e-07	XL_HDL_TG_percent	0.007613	0.202889	Triglycerides to total lipids ratio in very large HDL(%)
rs2891413	12	113397125	C	T	-0.191805	0.0429836	8.10899e-06	L_LDL_TG_percent	0.00764316	0.169114	Triglycerides to total lipids ratio in large LDL(%)
rs2109069	19	4719443	A	G	0.305623	0.0440513	3.97936e-12	Remnant_C	0.00771522	0.204474	Remnant cholesterol (non_HDL, non_LDL _cholesterol)(mmol/l)
rs1392294	3	46100999	A	G	0.198064	0.0437718	6.0436e-06	LDL_D	0.00771698	0.198222	Mean diameter for LDL particles(nm)
rs2129881	3	46040678	A	G	0.223464	0.0436404	3.04534e-07	XL_HDL_TG_percent	0.00772511	0.202424	Triglycerides to total lipids ratio in very large HDL(%)
rs1392295	3	46101104	T	A	0.198047	0.0437725	6.05667e-06	LDL_D	0.0077309	0.198203	Mean diameter for LDL particles(nm)
rs6766332	3	46101203	A	G	0.198088	0.043773	6.02874e-06	LDL_D	0.00774498	0.198182	Mean diameter for LDL particles(nm)
rs2173640	3	46100496	A	G	0.202157	0.0437283	3.78101e-06	LDL_D	0.00775679	0.19802	Mean diameter for LDL particles(nm)
rs2133663	3	46100294	G	C	0.19799	0.0437715	6.08948e-06	LDL_D	0.00777666	0.197955	Mean diameter for LDL particles(nm)
rs12485445	3	46041582	C	T	0.223016	0.0436267	3.18956e-07	XL_HDL_TG_percent	0.00783895	0.201988	Triglycerides to total lipids ratio in very large HDL(%)
rs2860743	5	162768043	T	A	0.26114	0.0582178	7.27344e-06	M_VLDL_TG_percent	0.00785512	-0.255861	Triglycerides to total lipids ratio in medium VLDL(%)
rs2373089	3	46041909	C	T	0.223087	0.0436272	3.16116e-07	XL_HDL_TG_percent	0.00787743	0.201841	Triglycerides to total lipids ratio in very large HDL(%)
rs2431752	5	162882702	A	G	0.288212	0.0632158	5.13516e-06	M_VLDL_PL_percent	0.00792147	0.287482	Phospholipids to total lipds ratio in medium VLDL(%)
rs1846616	3	46032441	A	T	0.235191	0.0439068	8.48375e-08	XXL_VLDL_C_percent	0.00793929	-0.277791	Total cholesterol to total lipids ratio in chylomicrons and extremely large VLDL(%)
rs35283688	3	46042413	A	T	0.222984	0.0436289	3.20477e-07	XL_HDL_TG_percent	0.00795522	0.201546	Triglycerides to total lipids ratio in very large HDL(%)
rs2109069	19	4719443	A	G	0.305623	0.0440513	3.97936e-12	M_LDL_TG	0.00810038	0.174207	Triglycerides in medium LDL(mmol/l)
rs2544971	5	162766078	T	C	0.260524	0.058244	7.71508e-06	M_VLDL_C_percent	0.0081269	0.25197	Total cholesterol to total lipids ratio in medium VLDL(%)
rs4299751	5	162772358	A	G	0.25736	0.0581598	9.64344e-06	M_VLDL_C_percent	0.00813271	0.252314	Total cholesterol to total lipids ratio in medium VLDL(%)
rs4256368	5	162772648	G	A	0.260963	0.0581836	7.28458e-06	M_VLDL_C_percent	0.00816604	0.252199	Total cholesterol to total lipids ratio in medium VLDL(%)
rs11085727	19	10466123	T	C	0.243025	0.0460589	1.31748e-07	S_VLDL_TG	0.0081822	-0.223715	Triglycerides in small VLDL(mmol/l)
rs4299751	5	162772358	A	G	0.25736	0.0581598	9.64344e-06	S_LDL_C	0.00819815	0.26098	Total cholesterol in small LDL(mmol/l)
rs12705891	7	113317708	C	T	0.275394	0.0434621	2.35272e-10	TG_PG_ratio	0.00820282	-0.205272	Ratio of triglycerides to phosphoglycerides
rs4256368	5	162772648	G	A	0.260963	0.0581836	7.28458e-06	S_LDL_C	0.00821009	0.260949	Total cholesterol in small LDL(mmol/l)
rs2544971	5	162766078	T	C	0.260524	0.058244	7.71508e-06	M_LDL_L	0.00826562	0.253071	Total lipids in medium LDL(mmol/l)
rs12657692	5	162765185	T	G	0.260663	0.0582457	7.63065e-06	M_VLDL_C_percent	0.00829542	0.251347	Total cholesterol to total lipids ratio in medium VLDL(%)
rs2544971	5	162766078	T	C	0.260524	0.058244	7.71508e-06	M_LDL_C	0.00829987	0.256838	Total cholesterol in medium LDL(mmol/l)
rs2236757	21	34624917	A	G	0.251062	0.0460548	4.99845e-08	M_LDL_FC_percent	0.00830461	-0.21022	Free cholesterol to total lipids ratio in medium LDL(%)
rs2544971	5	162766078	T	C	0.260524	0.058244	7.71508e-06	M_VLDL_TG_percent	0.00838144	-0.253952	Triglycerides to total lipids ratio in medium VLDL(%)
rs6766332	3	46101203	A	G	0.198088	0.043773	6.02874e-06	XL_HDL_TG_percent	0.00839681	0.198964	Triglycerides to total lipids ratio in very large HDL(%)
rs1392295	3	46101104	T	A	0.198047	0.0437725	6.05667e-06	XL_HDL_TG_percent	0.00843218	0.198832	Triglycerides to total lipids ratio in very large HDL(%)
rs4299751	5	162772358	A	G	0.25736	0.0581598	9.64344e-06	M_VLDL_TG_percent	0.00845061	-0.254055	Triglycerides to total lipids ratio in medium VLDL(%)
rs1392294	3	46100999	A	G	0.198064	0.0437718	6.0436e-06	XL_HDL_TG_percent	0.00846783	0.1987	Triglycerides to total lipids ratio in very large HDL(%)
rs2544971	5	162766078	T	C	0.260524	0.058244	7.71508e-06	M_LDL_P	0.00847318	0.25103	Concentration of medium LDL particles(mol/l)
rs4256368	5	162772648	G	A	0.260963	0.0581836	7.28458e-06	M_VLDL_TG_percent	0.00848891	-0.253925	Triglycerides to total lipids ratio in medium VLDL(%)
rs12657692	5	162765185	T	G	0.260663	0.0582457	7.63065e-06	M_LDL_L	0.00851229	0.252156	Total lipids in medium LDL(mmol/l)
rs2860743	5	162768043	T	A	0.26114	0.0582178	7.27344e-06	S_LDL_C	0.00852302	0.259133	Total cholesterol in small LDL(mmol/l)
rs2129879	3	46046769	T	C	0.221743	0.0436362	3.74065e-07	XL_HDL_TG_percent	0.00853142	0.199405	Triglycerides to total lipids ratio in very large HDL(%)
rs2173640	3	46100496	A	G	0.202157	0.0437283	3.78101e-06	XL_HDL_TG_percent	0.008539	0.198413	Triglycerides to total lipids ratio in very large HDL(%)
rs12657692	5	162765185	T	G	0.260663	0.0582457	7.63065e-06	M_VLDL_TG_percent	0.0085468	-0.253351	Triglycerides to total lipids ratio in medium VLDL(%)
rs2133663	3	46100294	G	C	0.19799	0.0437715	6.08948e-06	XL_HDL_TG_percent	0.00855856	0.198353	Triglycerides to total lipids ratio in very large HDL(%)
rs12657692	5	162765185	T	G	0.260663	0.0582457	7.63065e-06	M_LDL_C	0.00856261	0.25585	Total cholesterol in medium LDL(mmol/l)
rs934191	15	54395262	G	T	0.217713	0.0480675	5.9157e-06	XXL_VLDL_PL_percent	0.00857074	0.211872	Phospholipids to total lipds ratio in chylomicrons and extremely large VLDL(%)
rs10774673	12	113361158	C	T	-0.222242	0.0461681	1.48126e-06	Crea	0.00857088	0.184453	Creatinine(mmol/l)
rs2171529	3	46047032	G	A	0.223144	0.043637	3.16039e-07	XL_HDL_TG_percent	0.00857477	0.199247	Triglycerides to total lipids ratio in very large HDL(%)
rs2171528	3	46047044	T	C	0.221775	0.0436481	3.75381e-07	XL_HDL_TG_percent	0.00857477	0.199247	Triglycerides to total lipids ratio in very large HDL(%)
rs10057923	5	162762696	C	G	0.259915	0.058263	8.15725e-06	XXL_VLDL_TG_percent	0.00865111	-0.255446	Triglycerides to total lipids ratio in chylomicrons and extremely large VLDL(%)
rs4299751	5	162772358	A	G	0.25736	0.0581598	9.64344e-06	M_LDL_FC_percent	0.0086989	-0.243883	Free cholesterol to total lipids ratio in medium LDL(%)
rs10057923	5	162762696	C	G	0.259915	0.058263	8.15725e-06	M_VLDL_C_percent	0.00870384	0.249834	Total cholesterol to total lipids ratio in medium VLDL(%)
rs4256368	5	162772648	G	A	0.260963	0.0581836	7.28458e-06	M_LDL_FC_percent	0.00870425	-0.243879	Free cholesterol to total lipids ratio in medium LDL(%)
rs12657692	5	162765185	T	G	0.260663	0.0582457	7.63065e-06	XXL_VLDL_TG_percent	0.00871843	-0.255166	Triglycerides to total lipids ratio in chylomicrons and extremely large VLDL(%)
rs12657692	5	162765185	T	G	0.260663	0.0582457	7.63065e-06	M_LDL_P	0.00872741	0.250112	Concentration of medium LDL particles(mol/l)
rs7642701	3	46091058	G	A	0.275068	0.045002	9.82172e-10	AcAce	0.0087345	0.22581	Acetoacetate(mmol/l)
rs2171529	3	46047032	G	A	0.223144	0.043637	3.16039e-07	Cit	0.00876725	0.202618	Citrate(mmol/l)
rs2171528	3	46047044	T	C	0.221775	0.0436481	3.75381e-07	Cit	0.00876725	0.202618	Citrate(mmol/l)
rs1846616	3	46032441	A	T	0.235191	0.0439068	8.48375e-08	M_HDL_FC	0.00876837	-0.252621	Free cholesterol in medium HDL(mmol/l)
rs2544971	5	162766078	T	C	0.260524	0.058244	7.71508e-06	XXL_VLDL_TG_percent	0.00878185	-0.254897	Triglycerides to total lipids ratio in chylomicrons and extremely large VLDL(%)
rs2834157	21	34616545	A	G	0.244678	0.0459929	1.03792e-07	M_LDL_FC_percent	0.00878254	-0.206986	Free cholesterol to total lipids ratio in medium LDL(%)
rs2129879	3	46046769	T	C	0.221743	0.0436362	3.74065e-07	Cit	0.00879615	0.202561	Citrate(mmol/l)
rs13098271	3	46093858	A	G	0.277071	0.0450291	7.59521e-10	AcAce	0.00884529	0.225394	Acetoacetate(mmol/l)
rs35657218	3	46094462	G	A	0.275546	0.0450449	9.52199e-10	AcAce	0.00887066	0.225297	Acetoacetate(mmol/l)
rs11085727	19	10466123	T	C	0.243025	0.0460589	1.31748e-07	VLDL_TG	0.00887161	-0.22472	Triglycerides in VLDL(mmol/l)
rs34906043	3	46094623	T	C	0.271759	0.0450788	1.655e-09	AcAce	0.00888345	0.225248	Acetoacetate(mmol/l)
rs2323476	13	37966084	A	G	-0.187071	0.0422955	9.73636e-06	L_VLDL_TG_percent	0.00889995	-0.187094	Triglycerides to total lipids ratio in large VLDL(%)
rs10057923	5	162762696	C	G	0.259915	0.058263	8.15725e-06	M_VLDL_TG_percent	0.00896381	-0.251829	Triglycerides to total lipids ratio in medium VLDL(%)
rs2860743	5	162768043	T	A	0.26114	0.0582178	7.27344e-06	XXL_VLDL_TG_percent	0.00897855	-0.253989	Triglycerides to total lipids ratio in chylomicrons and extremely large VLDL(%)
rs4366152	9	117564875	T	C	-0.210935	0.0464797	5.6731e-06	L_HDL_FC_percent	0.00900762	0.18723	Free cholesterol to total lipids ratio in large HDL(%)
rs11066452	12	113361574	G	T	-0.208044	0.0458258	5.62847e-06	Crea	0.00909242	0.183008	Creatinine(mmol/l)
rs10057923	5	162762696	C	G	0.259915	0.058263	8.15725e-06	M_LDL_L	0.00912236	0.249942	Total lipids in medium LDL(mmol/l)
rs11066451	12	113361443	G	A	-0.206513	0.0458278	6.59781e-06	Crea	0.00912424	0.182907	Creatinine(mmol/l)
rs10774675	12	113361237	C	T	-0.20816	0.045824	5.55675e-06	Crea	0.00917965	0.182772	Creatinine(mmol/l)
rs35283688	3	46042413	A	T	0.222984	0.0436289	3.20477e-07	Cit	0.00922391	0.201684	Citrate(mmol/l)
rs10057923	5	162762696	C	G	0.259915	0.058263	8.15725e-06	M_LDL_C	0.00922461	0.253428	Total cholesterol in medium LDL(mmol/l)
rs7958379	12	113363284	A	G	-0.221388	0.04553	1.15938e-06	S_HDL_PL	0.00923563	0.199461	Phospholipids in small HDL(mmol/l)
rs2373089	3	46041909	C	T	0.223087	0.0436272	3.16116e-07	Cit	0.00928867	0.201547	Citrate(mmol/l)
rs2860743	5	162768043	T	A	0.26114	0.0582178	7.27344e-06	M_LDL_FC_percent	0.00929006	-0.241294	Free cholesterol to total lipids ratio in medium LDL(%)
rs12485445	3	46041582	C	T	0.223016	0.0436267	3.18956e-07	Cit	0.0093214	0.201477	Citrate(mmol/l)
rs10057923	5	162762696	C	G	0.259915	0.058263	8.15725e-06	M_LDL_P	0.00935805	0.247885	Concentration of medium LDL particles(mol/l)
rs10774674	12	113361174	T	C	-0.22235	0.0461692	1.4647e-06	Crea	0.00941251	0.182297	Creatinine(mmol/l)
rs2129881	3	46040678	A	G	0.223464	0.0436404	3.04534e-07	Cit	0.00942103	0.201263	Citrate(mmol/l)
rs2109069	19	4719443	A	G	0.305623	0.0440513	3.97936e-12	S_LDL_CE_percent	0.00950036	0.205632	Cholesterol esters to total lipids ratio in small LDL(%)
rs2109069	19	4719443	A	G	0.305623	0.0440513	3.97936e-12	M_LDL_PL	0.00956377	0.19116	Phospholipids in medium LDL(mmol/l)
rs7612402	3	46039599	T	C	0.22288	0.0436286	3.24747e-07	Cit	0.00957366	0.200933	Citrate(mmol/l)
rs57542549	3	46039152	T	C	0.222759	0.0436216	3.2783e-07	Cit	0.00959027	0.200913	Citrate(mmol/l)
rs2544971	5	162766078	T	C	0.260524	0.058244	7.71508e-06	S_LDL_C	0.00960893	0.255314	Total cholesterol in small LDL(mmol/l)
rs2109069	19	4719443	A	G	0.305623	0.0440513	3.97936e-12	S_LDL_PL	0.00964118	0.194129	Phospholipids in small LDL(mmol/l)
rs4299751	5	162772358	A	G	0.25736	0.0581598	9.64344e-06	S_LDL_L	0.00965643	0.251084	Total lipids in small LDL(mmol/l)
rs13084541	3	46038447	G	A	0.222671	0.0436187	3.30734e-07	Cit	0.00966037	0.200759	Citrate(mmol/l)
rs4256368	5	162772648	G	A	0.260963	0.0581836	7.28458e-06	S_LDL_L	0.00967263	0.251045	Total lipids in small LDL(mmol/l)
rs13064616	3	46038644	T	C	0.222759	0.0436193	3.27357e-07	Cit	0.00967847	0.200704	Citrate(mmol/l)
rs7958379	12	113363284	A	G	-0.221388	0.04553	1.15938e-06	IDL_TG_percent	0.00974995	0.200315	Triglycerides to total lipids ratio in IDL(%)
rs2384074	12	113382977	C	T	-0.257421	0.0464183	2.92819e-08	Crea	0.00975507	0.179999	Creatinine(mmol/l)
rs4299751	5	162772358	A	G	0.25736	0.0581598	9.64344e-06	S_LDL_P	0.00975571	0.249342	Concentration of small LDL particles(mol/l)
rs4256368	5	162772648	G	A	0.260963	0.0581836	7.28458e-06	S_LDL_P	0.0097715	0.249304	Concentration of small LDL particles(mol/l)
rs4299751	5	162772358	A	G	0.25736	0.0581598	9.64344e-06	XXL_VLDL_TG_percent	0.00986177	-0.251431	Triglycerides to total lipids ratio in chylomicrons and extremely large VLDL(%)
rs4256368	5	162772648	G	A	0.260963	0.0581836	7.28458e-06	XXL_VLDL_TG_percent	0.00986711	-0.251429	Triglycerides to total lipids ratio in chylomicrons and extremely large VLDL(%)
rs12657692	5	162765185	T	G	0.260663	0.0582457	7.63065e-06	S_LDL_C	0.00989201	0.254368	Total cholesterol in small LDL(mmol/l)
rs12622794	2	53809057	G	A	0.193707	0.0429963	6.62852e-06	L_VLDL_CE_percent	0.0099095	0.195205	Cholesterol esters to total lipids ratio in large VLDL(%)
rs4493469	3	46177992	C	T	0.429872	0.0661781	8.26615e-11	DHA_FA_ratio	0.00993965	-0.324566	Ratio of 22:6 docosahexaenoic acid to total fatty acids(percent)
* GWAS loci were selected from E. Pairo-Castineira et.al Nature 2020 , https://doi.org/10.1038/s41586-020-03065-y, all SNP with assoication p value <1e-5 have been tested.
** all metalite QTLs(P value <0.01) have been listed

## Sheet: Table S10
Table S10 circulating mediators QTLs of COVID-19 GWAS loci from the 500 FG cohort study
SNP*	chr	pos	variant_id	effect_allele	alternative_allele	beta-GWAS	standard_error-GWAS	p_value-GWAS	circulating mediators	beta-QTL	pvalue-QTL**
rs74586549	3	45884551	chr3:45884551:C:T	T	C	0.3443	0.0768	7.335e-06	IL18bpx	0.189997	3.65702e-05
rs13063033	3	46040989	chr3:46040989:G:A	A	G	0.3555	0.0772	4.115e-06	IL18bpx	0.16754	0.000247784
rs34836513	3	46004967	chr3:46004967:G:A	A	G	0.3674	0.0772	1.963e-06	IL18bpx	0.173243	0.000432857
rs34754340	3	46000345	chr3:46000345:C:T	T	C	0.3673	0.0772	1.938e-06	IL18bpx	0.17218	0.00047999
rs71615438	3	45998376	chr3:45998376:A:G	A	G	-0.3666	0.0772	2.041e-06	IL18bpx	-0.17163	0.000504163
rs36023124	3	45997568	chr3:45997568:G:C	C	G	0.3665	0.0771	2.013e-06	IL18bpx	0.171378	0.000515316
rs17330872	3	45993605	chr3:45993605:A:G	A	G	-0.3702	0.0774	1.741e-06	IL18bpx	-0.170151	0.000569718
rs35669129	3	46013758	chr3:46013758:G:A	A	G	0.3746	0.0768	1.081e-06	IL18bpx	0.16804	0.000639439
rs13081151	3	46014224	chr3:46014224:G:A	A	G	0.3751	0.0777	1.38e-06	IL18bpx	0.167726	0.000653294
rs13081213	3	46014417	chr3:46014417:C:T	T	C	0.3746	0.0768	1.084e-06	IL18bpx	0.167561	0.00066131
rs35751180	3	46014681	chr3:46014681:C:T	T	C	0.3731	0.0774	1.417e-06	IL18bpx	0.167371	0.000666127
rs34168660	3	46014670	chr3:46014670:G:A	A	G	0.375	0.0768	1.057e-06	IL18bpx	0.167361	0.000670351
rs4362758	3	46015419	chr3:46015419:T:A	A	T	0.3681	0.0768	1.665e-06	IL18bpx	0.166922	0.00069104
rs1491950	3	46096615	chr3:46096615:G:A	A	G	0.3544	0.078	5.545e-06	IL18bpx	0.162323	0.000694358
rs36122610	3	45981341	chr3:45981341:G:A	A	G	0.3673	0.0775	2.175e-06	IL18bpx	0.164222	0.000859403
rs34442130	3	45983037	chr3:45983037:T:A	A	T	0.3674	0.0775	2.161e-06	IL18bpx	0.164032	0.000871926
rs13075758	3	45983556	chr3:45983556:G:A	A	G	0.3672	0.0775	2.189e-06	IL18bpx	0.163953	0.000876453
rs71327014	3	46059974	chr3:46059974:C:T	T	C	0.3556	0.0773	4.25e-06	IL18bpx	0.155969	0.00120719
rs71327015	3	46060681	chr3:46060681:G:C	C	G	0.3585	0.0773	3.566e-06	IL18bpx	0.155969	0.00120719
rs34047915	3	46058999	chr3:46058999:C:T	T	C	0.3555	0.0773	4.288e-06	IL18bpx	0.155918	0.00121213
rs34127208	3	46062188	chr3:46062188:G:T	T	G	0.3554	0.0773	4.314e-06	IL18bpx	0.15589	0.00121426
rs35516580	3	46066006	chr3:46066006:A:G	A	G	-0.3562	0.0773	4.131e-06	IL18bpx	-0.155877	0.00121513
rs34766614	3	46066109	chr3:46066109:A:G	A	G	-0.3484	0.0775	6.994e-06	IL18bpx	-0.155877	0.00121513
rs35420565	3	46058646	chr3:46058646:C:G	C	G	-0.3556	0.0773	4.262e-06	IL18bpx	-0.155866	0.0012171
rs13096741	3	46057662	chr3:46057662:C:T	T	C	0.3556	0.0773	4.273e-06	IL18bpx	0.155653	0.00123735
rs34718164	3	46057034	chr3:46057034:C:G	C	G	-0.3556	0.0773	4.25e-06	IL18bpx	-0.155544	0.0012477
rs71327006	3	46017416	chr3:46017416:G:A	A	G	0.3628	0.0774	2.768e-06	IL18bpx	0.155317	0.00126388
rs77399277	3	46055306	chr3:46055306:T:C	T	C	-0.3556	0.0773	4.25e-06	IL18bpx	-0.155152	0.00128514
rs71327007	3	46017757	chr3:46017757:C:T	T	C	0.3643	0.0774	2.51e-06	IL18bpx	0.155062	0.00128592
rs34340587	3	46054551	chr3:46054551:G:A	A	G	0.3542	0.0773	4.631e-06	IL18bpx	0.155129	0.00128778
rs35454877	3	46017992	chr3:46017992:T:C	T	C	-0.3679	0.0768	1.69e-06	IL18bpx	-0.154894	0.00130106
rs35772789	3	46053612	chr3:46053612:A:G	A	G	-0.3544	0.0773	4.52e-06	IL18bpx	-0.154939	0.00130552
rs34863575	3	46052571	chr3:46052571:A:G	A	G	-0.3543	0.0773	4.532e-06	IL18bpx	-0.154698	0.00132849
rs73833520	3	46016375	chr3:46016375:A:G	A	G	-0.3679	0.0768	1.69e-06	IL18bpx	-0.155102	0.00139758
rs34679077	3	46046500	chr3:46046500:G:A	A	G	0.3609	0.0774	3.125e-06	IL18bpx	0.153538	0.00144052
rs34452002	3	46101695	chr3:46101695:C:T	T	C	0.3556	0.0779	4.949e-06	IL18bpx	0.152944	0.00145948
rs34492478	3	46097350	chr3:46097350:A:T	A	T	-0.3562	0.078	4.945e-06	IL18bpx	-0.153082	0.00146348
rs34093271	3	46103489	chr3:46103489:G:T	T	G	0.3558	0.0779	4.893e-06	IL18bpx	0.152911	0.00146996
rs35334665	3	46019726	chr3:46019726:T:C	T	C	-0.3632	0.0774	2.699e-06	IL18bpx	-0.152859	0.00149584
rs13093179	3	46104822	chr3:46104822:G:T	T	G	0.3557	0.0779	4.914e-06	IL18bpx	0.154777	0.00149667
rs36040135	3	46019812	chr3:46019812:A:G	A	G	-0.3679	0.0768	1.69e-06	IL18bpx	-0.152767	0.00150438
rs34438204	3	46039814	chr3:46039814:T:C	T	C	-0.3609	0.0774	3.125e-06	IL18bpx	-0.15286	0.00150683
rs2088692	3	46035840	chr3:46035840:A:G	A	G	-0.3654	0.0768	1.959e-06	IL18bpx	-0.152347	0.00155812
rs34460587	3	46100972	chr3:46100972:C:T	T	C	0.3557	0.0779	4.931e-06	IL18bpx	0.151888	0.00156744
rs13074382	3	46020348	chr3:46020348:A:G	A	G	-0.3679	0.0768	1.69e-06	IL18bpx	-0.152132	0.00156983
rs6791016	3	46033366	chr3:46033366:G:A	A	G	0.367	0.0769	1.8e-06	IL18bpx	0.152108	0.00158206
rs6780028	3	46033598	chr3:46033598:A:C	A	C	-0.367	0.0769	1.8e-06	IL18bpx	-0.152108	0.00158206
rs13097556	3	46020505	chr3:46020505:T:C	T	C	-0.3679	0.0768	1.69e-06	IL18bpx	-0.151951	0.00158869
rs6790866	3	46033219	chr3:46033219:G:A	A	G	0.367	0.0769	1.795e-06	IL18bpx	0.152032	0.00158977
rs35814488	3	46032431	chr3:46032431:A:G	A	G	-0.3672	0.0769	1.772e-06	IL18bpx	-0.151956	0.00159753
rs34774687	3	46031822	chr3:46031822:T:C	T	C	-0.367	0.0769	1.795e-06	IL18bpx	-0.151879	0.00160535
rs13060287	3	46030376	chr3:46030376:A:G	A	G	-0.3671	0.0769	1.789e-06	IL18bpx	-0.151816	0.0016109
rs34619093	3	46031027	chr3:46031027:G:A	A	G	0.3625	0.0775	2.885e-06	IL18bpx	0.151802	0.00161323
rs68087193	3	46031138	chr3:46031138:C:T	T	C	0.3673	0.0769	1.761e-06	IL18bpx	0.151802	0.00161323
rs2102055	3	46031212	chr3:46031212:G:A	A	G	0.3591	0.0767	2.825e-06	IL18bpx	0.151802	0.00161323
rs2102056	3	46031276	chr3:46031276:G:A	A	G	0.3671	0.0769	1.784e-06	IL18bpx	0.151802	0.00161323
rs2088690	3	46031347	chr3:46031347:C:T	T	C	0.3671	0.0769	1.784e-06	IL18bpx	0.151802	0.00161323
rs13082697	3	46030271	chr3:46030271:T:C	T	C	-0.3671	0.0769	1.782e-06	IL18bpx	-0.151738	0.00161884
rs34562820	3	46029589	chr3:46029589:G:A	A	G	0.3625	0.0775	2.874e-06	IL18bpx	0.15166	0.00162684
rs59166269	3	46028845	chr3:46028845:C:G	C	G	-0.3672	0.0769	1.772e-06	IL18bpx	-0.151582	0.0016349
rs57437758	3	46028861	chr3:46028861:A:C	A	C	-0.3672	0.0769	1.772e-06	IL18bpx	-0.151582	0.0016349
rs13090194	3	46028081	chr3:46028081:A:C	A	C	-0.3672	0.0769	1.772e-06	IL18bpx	-0.151503	0.00164302
rs71327010	3	46027343	chr3:46027343:G:T	T	G	0.3625	0.0774	2.828e-06	IL18bpx	0.151344	0.00165943
rs35159820	3	46026981	chr3:46026981:A:G	A	G	-0.3673	0.0769	1.762e-06	IL18bpx	-0.151264	0.00166772
rs35161099	3	46026015	chr3:46026015:T:G	T	G	-0.3625	0.0774	2.828e-06	IL18bpx	-0.151184	0.00167608
rs71327017	3	46069721	chr3:46069721:T:C	T	C	-0.3576	0.0774	3.798e-06	IL18bpx	-0.150787	0.00168509
rs13072267	3	46074518	chr3:46074518:T:A	A	T	0.3543	0.0773	4.567e-06	IL18bpx	0.150787	0.00168509
rs36057789	3	46075604	chr3:46075604:A:G	A	G	-0.3551	0.0773	4.363e-06	IL18bpx	-0.150787	0.00168509
rs76647202	3	46076468	chr3:46076468:A:G	A	G	-0.3542	0.0773	4.595e-06	IL18bpx	-0.150787	0.00168509
rs71327021	3	46079025	chr3:46079025:A:G	A	G	-0.3542	0.0773	4.611e-06	IL18bpx	-0.150787	0.00168509
rs13091868	3	46081551	chr3:46081551:A:G	A	G	-0.3538	0.0773	4.718e-06	IL18bpx	-0.150773	0.00168631
rs13092030	3	46081563	chr3:46081563:C:T	T	C	0.354	0.0773	4.66e-06	IL18bpx	0.150773	0.00168631
rs17215981	3	46082926	chr3:46082926:A:G	A	G	-0.3547	0.0773	4.473e-06	IL18bpx	-0.150773	0.00168631
rs13089554	3	46086065	chr3:46086065:G:A	A	G	0.3547	0.0774	4.611e-06	IL18bpx	0.150773	0.00168631
rs13095717	3	46087050	chr3:46087050:G:A	A	G	0.3548	0.0774	4.583e-06	IL18bpx	0.150773	0.00168631
rs13075528	3	46087217	chr3:46087217:T:C	T	C	-0.3549	0.0775	4.63e-06	IL18bpx	-0.150773	0.00168631
rs13095602	3	46087221	chr3:46087221:A:G	A	G	-0.3547	0.0774	4.599e-06	IL18bpx	-0.150773	0.00168631
rs71327023	3	46089733	chr3:46089733:C:G	C	G	-0.3539	0.0777	5.188e-06	IL18bpx	-0.150773	0.00168631
rs13063527	3	46094198	chr3:46094198:G:A	A	G	0.3561	0.0777	4.509e-06	IL18bpx	0.150773	0.00168631
rs13068570	3	46094946	chr3:46094946:A:G	A	G	-0.3561	0.0777	4.608e-06	IL18bpx	-0.150773	0.00168631
rs4373103	3	46096963	chr3:46096963:G:A	A	G	0.3547	0.078	5.417e-06	IL18bpx	0.150773	0.00168631
rs71327024	3	46098581	chr3:46098581:G:T	T	G	0.3547	0.078	5.371e-06	IL18bpx	0.150773	0.00168631
rs71327025	3	46106012	chr3:46106012:A:G	A	G	-0.3556	0.0779	4.962e-06	IL18bpx	-0.151306	0.00170089
rs35930050	3	46024271	chr3:46024271:G:A	A	G	0.3681	0.0768	1.665e-06	IL18bpx	0.15086	0.00171009
rs34584867	3	46024471	chr3:46024471:G:A	A	G	0.3681	0.0768	1.665e-06	IL18bpx	0.15086	0.00171009
rs876668	3	46022261	chr3:46022261:T:C	T	C	-0.368	0.0768	1.679e-06	IL18bpx	-0.150529	0.00174509
rs35539222	3	46112780	chr3:46112780:T:C	T	C	-0.3556	0.0779	4.962e-06	IL18bpx	-0.150706	0.00178474
rs35110864	3	46112965	chr3:46112965:G:A	A	G	0.3555	0.0779	4.992e-06	IL18bpx	0.150706	0.00178474
rs76880770	2	15618488	chr2:15618488:G:A	A	G	-0.3455	0.0767	6.623e-06	AAT	0.279811	0.0023022
rs2230322	3	46021837	chr3:46021837:T:C	T	C	-0.368	0.0768	1.679e-06	IL18bpx	-0.144491	0.00253137
rs1491951	3	46100352	chr3:46100352:G:A	A	G	0.3485	0.0777	7.297e-06	IL18bpx	0.139609	0.00341786
rs76860840	2	15618674	chr2:15618674:C:G	C	G	0.3536	0.0764	3.658e-06	AAT	-0.230723	0.00796275
rs807636	2	15627828	chr2:15627828:C:T	T	C	-0.365	0.0772	2.254e-06	AAT	0.229576	0.00841378
rs807635	2	15629483	chr2:15629483:C:T	T	C	-0.3579	0.0765	2.852e-06	AAT	0.228767	0.00856576
rs41264195	2	15606096	chr2:15606096:C:T	T	C	-0.3359	0.0754	8.49e-06	AAT	0.221551	0.00993106
rs3770462	2	15609200	chr2:15609200:T:G	T	G	0.3409	0.0757	6.737e-06	AAT	-0.221474	0.0099504
rs4668941	2	15610007	chr2:15610007:T:G	T	G	0.3359	0.0754	8.511e-06	AAT	-0.221474	0.0099504
rs79808866	2	15604860	chr2:15604860:T:G	T	G	0.3357	0.0754	8.588e-06	AAT	-0.221383	0.00998705
* GWAS loci were selected from The Severe Covid-19 GWAS Group N Engl J Med (2020), doi:10.1056/NEJMoa2020283, all SNP with assoication p value <1e-5 have been tested.
** all circulating medators QTLs(P value <0.01) have been listed

[truncated: 6 more sheets: Table S11, Table S12, Table S13, Table S14, Table S15, Table S16]
